# Supplementary material for: The Spatiotemporal Dynamics and Microevolution Events That Favored the Success of the Highly Clonal Multidrug-Resistant Monophasic Salmonella Typhimurium Circulating in Europe
Source: Front Microbiol. 2021 May 21;12:651124. doi: 10.3389/fmicb.2021.651124 (PMC8175864; doi:10.3389/fmicb.2021.651124)
Supplement: Supplementary file 2 [file Table_1.XLSX]

## Sheet: Data
Supplementary Table S1. Epidata and MLST profile: sample ID and name, serotyping, accession number, collection year, source, geographical origin and MLST profile. Yellow ID correspond to strains belonging to Clade A and blue ID to strain belonging to Clade B.
ID	Sample name	Owner ID	Antigenic Formulae	Accession number	Collection year	Source	Country	MLST profile
03EB8592SAL	03EB8592SAL	ANSES	S. Typhimurium	ERR3850474	2003	Turkey	France	34
10CEB01160SAL	10CEB01160SAL	ANSES	S. Typhimurium	ERR3850483	2010	Pig - pork meat	France	34
10CEB1178SAL	10CEB1178SAL	ANSES	S. Typhimurium	ERR3850484	2010	Broilers	France	34
11CEB2326SAL	11CEB2326SAL	ANSES	S. I 4,5,12:i:-	ERR3850486	2011	Sheep - dairy product (milk)	France	34
11CEB2816SAL	11CEB2816SAL	ANSES	S. I 4,5,12:i:-	ERR3850487	2011	Sheep - dairy product	France	34
11CEB2817SAL	11CEB2817SAL	ANSES	S. I 4,5,12:i:-	ERR3850488	2011	Sheep	France	34
11CEB2911SAL	11CEB2911SAL	ANSES	S. I 4,5,12:i:-	ERR3850489	2011	Environment - soil	France	34
11CEB3431SAL	11CEB3431SAL	ANSES	S. I 4,5,12:i:-	ERR3850490	2011	Sheep	France	34
11CEB3440SAL	11CEB3440SAL	ANSES	S. I 4,5,12:i:-	ERR3850491	2011	Sheep - dairy product	France	34
11CEB4681SAL	11CEB4681SAL	ANSES	S. I 4,12:i:-	ERR1738551	2011	Environment - soil	France	34
11CEB6568SAL	11CEB6568SAL	ANSES	S. I 4,12:i:-	ERR3850493	2011	Pig - pork meat	France	34
11CEB93SAL	11CEB93SAL	ANSES	S. I 4,5,12:i:-	ERR3850494	2010	Cattle - beaf	France	34
12CEB1033SAL	12CEB1033SAL	ANSES	S. I 4,12:i:-	ERR1738578	2012	Pig - pork meat	France	34
12CEB1657SAL	12CEB1657SAL	ANSES	S. I 4,5,12:i:-	ERR1738580	2012	Pig - pork meat	France	34
12CEB2472SAL	12CEB2472SAL	ANSES	S. I 4,5,12:i:-	ERR3850496	2012	Layers	France	34
12CEB2551SAL	12CEB2551SAL	ANSES	S. I 4,5,12:i:-	ERR1738584	2012	Pig - pork meat	France	34
12CEB4512SAL	12CEB4512SAL	ANSES	S. I 4,12:i:-	ERR1738592	2012	Pig	France	34
12CEB485SAL	12CEB485SAL	ANSES	S. I 4,5,12:i:-	ERR1738594	2012	Pig - pork meat	France	34
12CEB4916SAL	12CEB4916SAL	ANSES	S. I 4,5,12:i:-	ERR3850498	2012	Broilers	France	34
12CEB70SAL	12CEB70SAL	ANSES	S. Typhimurium	ERR3850499	2011	Other	France	34
180911-18-6566	180911-18-6566-SA00-00756_S15	RKI	S. 4,12:i:-	ERR3850501	2000	Pig	Germany	34
180911-18-6567	180911-18-6567-SA00-04911_S16	RKI	S. 4,12:i:-	ERR3850502	2000	Pig - pork meat	Germany	34
180911-18-6569	180911-18-6569-SA02-04189_S18	RKI	S. 4,12:i:-	ERR3850503	2002	Human	Germany	34
180911-18-6570	180911-18-6570-SA02-10605_S19	RKI	S. 4,12:i:-	ERR3850504	2003	Human	Germany	34
180911-18-6572	180911-18-6572-SA03-04670_S21	RKI	S. 4,5,12:i:-	ERR3850506	2003	Human	Germany	34
180911-18-6573	180911-18-6573-SA03-07647_S22	RKI	S. 4,12:i:-	ERR3850507	2003	Human	Germany	34
180911-18-6576	180911-18-6576-SA04-02669_S25	RKI	S. 4,5,12:i:-	ERR3850510	2004	Human	Germany	34
180911-18-6577	180911-18-6577-SA04-08764_S26	RKI	S. 4,12:i:-	ERR3850511	2004	Human	Germany	34
180911-18-6579	180911-18-6579-SA06-08004_S28	RKI	S. 4,5,12:i:-	ERR3850512	2006	Human	Germany	34
180911-18-6580	180911-18-6580-SA08-05598_S29	RKI	S. 4,5,12:i:-	ERR3850513	2008	Human	Germany	34
180911-18-6581	180911-18-6581-SA09-05170_S30	RKI	S. 4,5,12:i:-	ERR3850514	2009	Human	Germany	34
2006LSAL01890	2006LSAL01890	ANSES	S. I 4,12:i:-	ERR3850522	2006	Farm producing environment - turkey	France	34
2007LSAL07385	2007LSAL07385	ANSES	S. I 4,12:i:-	ERR3850525	2007	Turkey - turkey meat	France	34
2008LSAL08547	2008LSAL08547	ANSES	S. I 4,5,12:i:-	ERR3850526	2008	Farm producing environment - layers	France	34
2009LSAL04654	2009LSAL04654	ANSES	S. I 4,5,12:i:-	ERR3850528	2009	Sheep - meat	France	34
2009LSAL09229	2009LSAL09229	ANSES	S. I 4,5,12:i:-	ERR3850529	2009	Farm producing environment - poultry	France	34
2010LSAL00144	2010LSAL00144	ANSES	S. I 4,5,12:i:-	ERR3850530	2009	Other	France	34
2010LSAL00169	2010LSAL00169	ANSES	S. I 4,12:i:-	ERR3850531	2009	Cattle - beef	France	34
2013LSAL02233	2013LSAL02233	ANSES	S. I 4,5,12:i:-	ERR1738605	2013	Pig - pork meat	France	34
2013LSAL03045	2013LSAL03045	ANSES	S. I 4,5,12:i:-	ERR1738608	2013	Environment	France	34
2013LSAL03823	2013LSAL03823	ANSES	S. I 4,5,12:i:-	ERR1738610	2013	Environment	France	34
2013LSAL04650	2013LSAL04650	ANSES	S. I 4,12:i:-	ERR1738612	2013	Cattle - beef	France	34
2014LSAL00330	2014LSAL00330	ANSES	S. I 4,5,12:i:-	ERR1738613	2014	Ducks - duck meat	France	34
2014LSAL01907	2014LSAL01907	ANSES	S. I 4,5,12:i:-	ERR3850533	2014	Pig - pork meat	France	34
2014LSAL02850	2014LSAL02850	ANSES	S. I 4,5,12:i:-	ERR3850535	2014	Broilers - chicken meat	France	34
2014LSAL03156	2014LSAL03156	ANSES	S. I 4,5,12:i:-	ERR3850536	2014	Pig - pork meat	France	34
ERR1540278	1301T38469	SSI	Monophasic Typhimurium	ERR1540278	2013	ns	Denmark	34
ERR1540346	1302F29221	SSI	Monophasic Typhimurium	ERR1540346	2013	ns	Denmark	34
ERR1540441	1407W3840	SSI	Monophasic Typhimurium	ERR1540441	2014	ns	Denmark	4067
ERR1540476	1408T56063	SSI	Monophasic Typhimurium	ERR1540476	2014	ns	Denmark	34
ERR1540508	1408F35167	SSI	Monophasic Typhimurium	ERR1540508	2014	ns	Denmark	34
ERR1744967	S01353-16	APHA	S. 4,12:i:-	ERR1744967	2016	Pig	UK	34
ERR1744968	S01399-16	APHA	S. 4,12:i:-	ERR1744968	2016	Pig	UK	34
ERR1744969	S01413-16	APHA	S. 4,12:i:-	ERR1744969	2016	Pig	UK	34
ERR1744970	S01414-16	APHA	S. 4,12:i:-	ERR1744970	2016	Pig	UK	34
ERR1744971	S01415-16	APHA	S. 4,12:i:-	ERR1744971	2016	Pig	UK	34
ERR1744972	S05148-15	APHA	S. 4,12:i:-	ERR1744972	2015	Pig	UK	34
ERR1843316	STY1	UNIBO	S. 4,12:i:-	ERR1843316	2013	Human	Italy	34
ERR1843326	STY12	UNIBO	S. 4,12:i:-	ERR1843326	2013	Human	Italy	34
ERR1843330	STY16	UNIBO	S. 4,12:i:-	ERR1843330	2013	Human	Italy	34
ERR1843332	STY18	UNIBO	S. 4,12:i:-	ERR1843332	2013	Human	Italy	34
ERR1843337	STY23	UNIBO	S. 4,12:i:-	ERR1843337	2013	Human	Italy	34
ERR1917141	STY39	UNIBO	S. 4,12:i:-	ERR1917141	2014	Human	Italy	34
ERR1917154	STY53	UNIBO	S. 4,12:i:-	ERR1917154	2014	Human	Italy	34
ERR1917157	STY57	UNIBO	S. 4,12:i:-	ERR1917157	2014	Human	Italy	34
ERR2003330	RKI_02-02704	RKI	S. 4,5,12:i:-	ERR2003330	2002	Pig	Germany	34
ERR2003331	RKI_02-06979	RKI	S. 4,5,12:i:-	ERR2003331	2002	Human	Germany	34
ERR2003332	RKI_03-03803	RKI	S. 4,5,12:i:-	ERR2003332	2003	Pig	Germany	34
ERR2003334	RKI_04-05579	RKI	S. 4,5,12:i:-	ERR2003334	2004	Human	Germany	34
ERR2003335	RKI_05-04392	RKI	S. 4,5:i:-	ERR2003335	2005	Cattle	Germany	34
ERR2003341	RKI_04-00972	RKI	S. Typhimurium	ERR2003341	2004	Pig	Germany	34
ERR2174766	BfR_13-SA01685-S2	BfR	S. (1),4,12:i:-	ERR2174766	2013	Layers	Germany	34
ERR2174767	BfR_13-SA01686	BfR	S. (1),4,12:i:-	ERR2174767	2013	Layers	Germany	34
ERR2174768	BfR_13-SA01687	BfR	S. (1),4,12:i:-	ERR2174768	2013	Layers	Germany	34
ERR2174769	BfR_13-SA01688	BfR	S. (1),4,12:i:-	ERR2174769	2013	Layers	Germany	34
ERR2174775	BfR_13-SA02838	BfR	S. (1),4,12:i:-	ERR2174775	2013	Broilers	Germany	34
ERR2174778	BfR_14-SA00102	BfR	S. (1),4,5,12:i:-	ERR2174778	2013	Pig	Germany	34
ERR2174779	BfR_14-SA00160	BfR	S. (1),4,5,12:i:-	ERR2174779	2013	Cattle	Germany	34
ERR2174782	BfR_14-SA00226	BfR	S. (1),4,12:i:-	ERR2174782	2014	Pig	Germany	34
ERR2174786	BfR_14-SA00428	BfR	S. (1),4,12:i:-	ERR2174786	2014	Pig	Germany	34
ERR2174788	BfR_14-SA00505	BfR	S. (1),4,12:i:-	ERR2174788	2014	Cattle	Germany	34
ERR2174790	BfR_14-SA00711	BfR	S. (1),4,12:i:-	ERR2174790	2014	Pig	Germany	34
ERR2174791	BfR_14-SA00714	BfR	S. (1),4,5,12:i:-	ERR2174791	2014	Pig	Germany	34
ERR2174793	BfR_14-SA00874	BfR	S. (1),4,5,12:i:-	ERR2174793	2014	Pig	Germany	34
ERR2174794	BfR_14-SA00900	BfR	S. (1),4,5,12:i:-	ERR2174794	2014	Pig - pork meat	Germany	34
ERR2174795	BfR_14-SA00924	BfR	S. (1),4,12:i:-	ERR2174795	2014	Pig	Germany	34
ERR2174800	BfR_14-SA01066	BfR	S. (1),4,5,12:i:-	ERR2174800	2014	Broilers	Germany	34
ERR2174801	BfR_14-SA01145	BfR	S. (1),4,5,12:i:-	ERR2174801	2014	Pig	Germany	34
ERR2174810	BfR_14-SA01702	BfR	S. (1),4,12:i:-	ERR2174810	2014	Pig	Germany	34
ERR2174811	BfR_14-SA01830	BfR	S. (1),4,12:i:-	ERR2174811	2014	Cattle	Germany	34
ERR2174812	BfR_14-SA01831	BfR	S. (1),4,12:i:-	ERR2174812	2014	Cattle	Germany	34
ERR2174813	BfR_14-SA01832	BfR	S. (1),4,12:i:-	ERR2174813	2014	Pig	Germany	34
ERR2174828	BfR_14-SA02428	BfR	S. (1),4,12:i:-	ERR2174828	2014	Cattle	Germany	34
ERR2174829	BfR_14-SA02475	BfR	S. (1),4,12:i:-	ERR2174829	2014	Cattle	Germany	34
ERR2174830	BfR_14-SA02542	BfR	S. (1),4,12:i:-	ERR2174830	2014	Cattle - beef	Germany	34
ERR2174831	BfR_14-SA02611	BfR	S. (1),4,12:i:-	ERR2174831	2014	Cattle - beef	Germany	34
ERR2174832	BfR_14-SA02689	BfR	S. (1),4,12:i:-	ERR2174832	2014	Cattle	Germany	34
ERR2174850	BfR_15-SA01212	BfR	S. (1),4,5,12:i:-	ERR2174850	2015	Pig - pork meat	Germany	34
ERR2174851	BfR_15-SA01231	BfR	S. (1),4,5,12:i:-	ERR2174851	2015	Pig - pork meat	Germany	34
ERR2174852	BfR_15-SA01278	BfR	S. (1),4,12:i:-	ERR2174852	2015	Pig - pork meat	Germany	34
ERR2174853	BfR_15-SA01286	BfR	S. Typhimurium	ERR2174853	2015	Pig	Germany	34
ERR2174854	BfR_15-SA01316	BfR	S. (1),4,5,12:i:-	ERR2174854	2015	Pig	Germany	34
ERR2174855	BfR_15-SA01357-S2	BfR	S. (1),4,5,12:i:-	ERR2174855	2015	Layers - sock swab	Germany	34
ERR2174856	BfR_15-SA01405	BfR	S. (1),4,5,12:i:-	ERR2174856	2015	Cattle - beef	Germany	34
ERR2174857	BfR_15-SA01414	BfR	S. (1),4,12:i:-	ERR2174857	2015	Pig	Germany	34
ERR2174865	BfR_15-SA01759	BfR	S. (1),4,12:i:-	ERR2174865	2015	Layers	Germany	34
ERR2174866	BfR_15-SA01780	BfR	S. (1),4,5,12:i:-	ERR2174866	2015	Broilers - chicken meat	Germany	34
ERR2174867	BfR_15-SA01781	BfR	S. (1),4,5,12:i:-	ERR2174867	2015	Cattle	Germany	34
ERR2174892	BfR_15-SA02674	BfR	S. Typhimurium	ERR2174892	2015	Pig	Germany	34
ERR2174893	BfR_15-SA02777	BfR	S. (1),4,5,12:i:-	ERR2174893	2015	Cattle - beef	Germany	34
ERR2174894	BfR_15-SA02811	BfR	S. (1),4,5,12:i:-	ERR2174894	2015	Pig	Germany	34
ERR2174896	BfR_15-SA02983	BfR	S. (1),4,5,12:i:-	ERR2174896	2015	Cattle	Germany	34
ERR2187916	1105F35164	SSI	Monophasic Typhimurium	ERR2187916	2011	ns	Denmark	34
ERR2262538	IFR_Sa44	IFREMER	S. I 4,5,12:i:-	ERR2262538	2013	Environment - water	France	34
ERR2262544	IFR_Sa106	IFREMER	S. I 4,5,12:i:-	ERR2262544	2014	Environment - water	France	34
ERR2382749	STY102	UNIBO	S. 4,12:i:-	ERR2382749	2012	Human	Italy	34
ERR2382756	STY122	UNIBO	S. 4,12:i:-	ERR2382756	2012	Human	Italy	34
ERR2382768	STY162	UNIBO	S. 4,12:i:-	ERR2382768	2013	Pig	Italy	34
ERR2382770	STY164	UNIBO	S. 4,12:i:-	ERR2382770	2013	Pig	Italy	34
ERR2382771	STY165	UNIBO	S. 4,12:i:-	ERR2382771	2013	Pig - pork meat	Italy	34
ERR2382775	STY169	UNIBO	S. 4,12:i:-	ERR2382775	2013	Pig - pork meat	Italy	34
ERR2382776	STY170	UNIBO	S. 4,12:i:-	ERR2382776	2013	Pig	Italy	34
ERR2382785	STY179	UNIBO	S. 4,12:i:-	ERR2382785	2014	Pig - pork meat	Italy	34
ERR2382790	STY184	UNIBO	S. 4,12:i:-	ERR2382790	2014	Pig - pork meat	Italy	34
ERR2382792	STY186	UNIBO	S. 4,12:i:-	ERR2382792	2014	Pig - pork meat	Italy	34
ERR2382798	STY196	UNIBO	S. 4,12:i:-	ERR2382798	2014	Pig	Italy	34
ERR2382813	STY84	UNIBO	S. 4,12:i:-	ERR2382813	2012	Human	Italy	34
ERR2382815	STY92	UNIBO	S. 4,12:i:-	ERR2382815	2012	Human	Italy	34
ERR2382817	STY96	UNIBO	S. 4,12:i:-	ERR2382817	2012	Human	Italy	34
ERR2382838	STY145	UNIBO	S. 4,12:i:-	ERR2382838	2012	Pig - pork meat	Italy	34
ERR2382844	STY151	UNIBO	S. 4,12:i:-	ERR2382844	2013	Pig - pork meat	Italy	34
ERR2689725	BfR_16-SA01982	BfR	S. (1),4,5,12:i:-	ERR2689725	2016	Pig	Germany	34
ERR2689733	BfR_16-SA02307	BfR	S. (1),4,5,12:i:-	ERR2689733	2016	Pig - pork meat	Germany	34
ERR2689737	BfR_16-SA02650	BfR	S. (1),4,12:i:-	ERR2689737	2016	Pig	Germany	34
ERR2689739	BfR_16-SA02752	BfR	S. (1),4,5,12:i:-	ERR2689739	2016	Cattle	Germany	34
ERR2689740	BfR_16-SA02754	BfR	S. (1),4,5,12:i:-	ERR2689740	2016	Cattle	Germany	34
ERR2689742	BfR_16-SA02808	BfR	S. (1),4,12:i:-	ERR2689742	2016	Layers	Germany	34
ERR2849890	0807R9933	SSI	Monophasic Typhimurium	ERR2849890	2008	ns	Denmark	34
ERR2849891	1007H39986	SSI	Monophasic Typhimurium	ERR2849891	2010	ns	Denmark	34
ERR2849892	0608T16997	SSI	Monophasic Typhimurium	ERR2849892	2006	ns	Denmark	34
ERR2849893	0607H8553	SSI	Monophasic Typhimurium	ERR2849893	2006	ns	Denmark	34
ERR2849894	1801F38045	SSI	Monophasic Typhimurium	ERR2849894	2018	ns	Denmark	34
ERR2849895	0708H18823	SSI	Monophasic Typhimurium	ERR2849895	2007	ns	Denmark	34
ERR2849896	0808W27081	SSI	Monophasic Typhimurium	ERR2849896	2008	ns	Denmark	34
ERR2849897	1402W47236	SSI	S. Typhimurium	ERR2849897	2014	ns	Denmark	34
ERR2849898	0804M38321	SSI	Monophasic Typhimurium	ERR2849898	2008	ns	Denmark	34
ERR2849899	1002W11971	SSI	Monophasic Typhimurium	ERR2849899	2010	ns	Denmark	34
ERR2849900	0902S6736	SSI	Monophasic Typhimurium	ERR2849900	2009	ns	Denmark	34
ERR2849901	0712W49711	SSI	Monophasic Typhimurium	ERR2849901	2007	ns	Denmark	34
ERR2849902	0808R10301	SSI	Monophasic Typhimurium	ERR2849902	2008	ns	Denmark	34
ERR2849903	1802H70523	SSI	Monophasic Typhimurium	ERR2849903	2018	ns	Denmark	34
ERR2849904	0608F12523	SSI	Monophasic Typhimurium	ERR2849904	2006	ns	Denmark	34
ERR2849905	1004H20436	SSI	Monophasic Typhimurium	ERR2849905	2010	ns	Denmark	34
ERR2849906	1708F23401	SSI	Monophasic Typhimurium	ERR2849906	2017	ns	Denmark	34
ERR2849907	0511R6988	SSI	Monophasic Typhimurium	ERR2849907	2005	ns	Denmark	34
ERR2849908	0704M52874	SSI	Monophasic Typhimurium	ERR2849908	2007	ns	Denmark	34
ERR2849909	0609R7641	SSI	Monophasic Typhimurium	ERR2849909	2006	ns	Denmark	34
ERR2849910	0312R5508	SSI	S. Typhimurium	ERR2849910	2003	ns	Denmark	34
ERR2849911	0905R11614	SSI	Monophasic Typhimurium	ERR2849911	2009	ns	Denmark	34
ERR2849912	1712S56844	SSI	Monophasic Typhimurium(O5-)	ERR2849912	2017	ns	Denmark	34
ERR2849913	1707M54042	SSI	Monophasic Typhimurium	ERR2849913	2017	ns	Denmark	34
ERR2849914	0501M38866	SSI	S. Typhimurium	ERR2849914	2005	ns	Denmark	34
ERR2849916	1805T12251	SSI	Monophasic Typhimurium	ERR2849916	2018	ns	Denmark	34
ERR2849917	1708H49367	SSI	Monophasic Typhimurium	ERR2849917	2017	ns	Denmark	34
ERR2849918	1802T296	SSI	Monophasic Typhimurium	ERR2849918	2018	ns	Denmark	34
ERR2849919	1611T31878	SSI	S. Typhimurium(O5-)	ERR2849919	2016	ns	Denmark	34
ERR2849920	1805S63638	SSI	Monophasic Typhimurium(O5-)	ERR2849920	2018	ns	Denmark	34
ERR2849921	1806F55204	SSI	Monophasic Typhimurium	ERR2849921	2018	ns	Denmark	34
ERR2849922	0611T31766	SSI	Monophasic Typhimurium	ERR2849922	2006	ns	Denmark	34
ERR2849923	0910M65358	SSI	Monophasic Typhimurium	ERR2849923	2009	ns	Denmark	34
ERR2849924	0206R4425	SSI	S. Typhimurium	ERR2849924	2002	ns	Denmark	34
ERR2849925	1701H30916	SSI	Monophasic Typhimurium	ERR2849925	2017	ns	Denmark	34
ERR2849926	1709F25802	SSI	Monophasic Typhimurium	ERR2849926	2017	ns	Denmark	34
ERR2849927	1806F55899	SSI	Monophasic Typhimurium	ERR2849927	2018	ns	Denmark	34
ERR2849938	1503M31922	SSI	Monophasic Typhimurium	ERR2849938	2015	ns	Denmark	34
ERR2849939	1508T38196	SSI	Monophasic Typhimurium	ERR2849939	2015	ns	Denmark	34
ERR2849940	1509H34262	SSI	Monophasic Typhimurium	ERR2849940	2015	ns	Denmark	34
ERR2849941	1503F57888	SSI	Monophasic Typhimurium	ERR2849941	2015	ns	Denmark	34
ERR2849942	1511F20923	SSI	Monophasic Typhimurium	ERR2849942	2015	ns	Denmark	34
ERR2849943	1207S22433	SSI	Monophasic Typhimurium	ERR2849943	2012	ns	Denmark	34
H07_166_0082	H07_166_0082	APHA	S. 4,5,12:i:-	ERR3850539	2007	Human	UK	34
H07_230_0280	H07_230_0280	APHA	S. 4,5,12:i:-	ERR3850540	2007	Horse	UK	34
H07_276_0382	H07_276_0382	APHA	S. 4,5,12:i:-	ERR3850541	2007	Human	UK	34
H100120548	H100120548	APHA	S. 4,5,12:i:-	ERR3850542	2010	Human	UK	34
H100800267	H100800267	APHA	S. 4,5,12:i:-	ERR3850543	2010	Human	UK	34
L00211-12	L00211-12	APHA	S. 4,12:i:-	ERR3850547	2012	Horse	UK	34
L00248-12	L00248-12	APHA	S. 4,12:i:-	ERR3850548	2012	Horse	UK	34
L00938-09	L00938-09	APHA	S. 4,12:i:-	ERR3850551	2009	Pig	UK	34
L01066-08	L01066-08	APHA	S. Typhimurium	ERR3850552	2008	Pig	UK	34
L01204-11	L01204-11	APHA	S. 4,12:i:-	ERR3850553	2011	Pig	UK	34
L01469-09	L01469-09	APHA	S. Typhimurium	ERR3850554	2009	Pig	UK	34
L01673-18	L01673-18	APHA	S. 4,12:i:-	ERR3850555	2018	Other	UK	34
L01730-06	L01730-06	APHA	S. 4,5,12:i:-	ERR3850557	2006	Pig	UK	34
S00065-06	S00065-06	APHA	S. 4,12:i:-	ERR3850561	2006	Cattle	UK	34
S01569-10	S01569-10	APHA	S. 4,5,12:i:-	ERR3850567	2010	Pig	UK	34
S01668-11	S01668-11	APHA	S. 4,12:i:-	ERR3850568	2011	Cattle	UK	34
S01861-18	S01861-18	APHA	S. 4,12:i:-	ERR3850569	2018	Other poultry	UK	34
S03113-10	S03113-10	APHA	S. 4,5,12:i:-	ERR3850573	2010	Pig	UK	34
S03371-07	S03371-07	APHA	S. 4,5,12:i:-	ERR3850574	2007	Pig	UK	34
S0344408	S0344408	APHA	S. 4,5,12:i:-	ERR3850575	2008	Sheep	UK	34
S03445-08	S03445-08	APHA	S. 4,5,12:i:-	ERR3850576	2008	Sheep	UK	34
S03447-05	S03447-05	APHA	S. 4,12:i:-	ERR3850577	2005	Horse	UK	34
S03732-17	S03732-17	APHA	S. 4,5,12:i:-	ERR3850578	2017	ns	UK	34
S04698-09	S04698-09	APHA	S. 4,12:i:-	ERR3850581	2009	Cattle	UK	34
STY50	STY50_S2_L001	UNIBO	S. 4,12:i:-	ERR3850585	2014	Human	Italy	34
01EB132SAL	01EB132SAL	ANSES	S. Typhimurium	ERR3850467	2001	Ducks	France	19
01EB5529SAL	01EB5529SAL	ANSES	S. Typhimurium	ERR3850468	2001	Environment	France	19
02EB6884SAL	02EB6884SAL	ANSES	S. Typhimurium	ERR3850469	2002	Broilers - chicken meat	France	19
02EB7381SAL	02EB7381SAL	ANSES	S. Typhimurium	ERR3850470	2002	Ducks	France	19
03EB10285SAL	03EB10285SAL	ANSES	S. Typhimurium	ERR3850471	2003	Pig - pork meat	France	19
03EB1343SAL	03EB1343SAL	ANSES	S. Typhimurium	ERR3850472	2003	Environment	France	19
03EB576SAL	03EB576SAL	ANSES	S. Typhimurium	ERR3850473	2003	Sheep	France	19
04CEB1211SAL	04CEB1211SAL	ANSES	S. Typhimurium	ERR3850475	2004	Goat	France	19
04CEB4282SAL	04CEB4282SAL	ANSES	S. Typhimurium	ERR3850476	2004	Turkey	France	19
05CEB423SAL	05CEB423SAL	ANSES	S. Typhimurium	ERR3850477	2005	Sheep	France	19
05CEB4616SAL	05CEB4616SAL	ANSES	S. Typhimurium	ERR3850478	2005	Feed producing environment - layer	France	19
06CEB4865SAL	06CEB4865SAL	ANSES	S. Typhimurium	ERR3850479	2006	Pig - pork meat	France	19
07CEB11353SAL	07CEB11353SAL	ANSES	S. Typhimurium	ERR3850480	2007	Cattle	France	19
07CEB1396SAL	07CEB1396SAL	ANSES	S. Typhimurium	ERR3850481	2007	Fin fish	France	19
10CEB1096SAL	10CEB1096SAL	ANSES	S. Typhimurium	ERR3850482	2010	Other - composite food	France	19
10CEB656SAL	10CEB656SAL	ANSES	S. Typhimurium	ERR3850485	2010	Cattle	France	19
11CEB3469SAL	11CEB3469SAL	ANSES	S. Typhimurium	ERR3850492	2011	Pig - pork meat	France	19
12CEB211SAL	12CEB211SAL	ANSES	S. Typhimurium	ERR3850495	2011	Pig - pork meat	France	19
12CEB4594SAL	12CEB4594SAL	ANSES	S. I 4,5,12:i:-	ERR3850497	2012	Broilers	France	19
13CEB432SAL	13CEB432SAL	ANSES	S. Typhimurium	ERR3850500	2013	Pig	France	19
13CEB808SAL	13CEB808SAL	ANSES	S. Typhimurium	ERR1738604	2013	Cattle	France	19
180911-18-6571	180911-18-6571-SA03-04668_S20	RKI	S. 4,5,12:i:-	ERR3850505	2003	Human	Germany	19
180911-18-6574	180911-18-6574-SA03-08050_S23	RKI	S. 4,5,12:i:-	ERR3850508	2003	Human	Germany	19
180911-18-6575	180911-18-6575-SA04-00977_S24	RKI	S. 4,5,12:i:-	ERR3850509	2004	Pig	Germany	19
2001LSAL02105	2001LSAL02105	ANSES	S. I 4,12:i:-	ERR3850515	2001	Pig - pork meat	France	19
2002LSAL00347	2002LSAL00347	ANSES	S. I 4,12:i:-	ERR3850516	2002	Farm producing environment	France	19
2002LSAL10320	2002LSAL10320	ANSES	S. I 4,12:i:-	ERR3850517	2002	Cattle	France	19
2003LSAL05838	2003LSAL05838	ANSES	S. I 4,12:i:-	ERR3850518	2003	Pig	France	19
2004LSAL04350	2004LSAL04350	ANSES	S. I 4,12:i:-	ERR3850519	2004	Pig	France	19
2005LSAL00177	2005LSAL00177	ANSES	S. I 4,12:i:-	ERR3850520	2005	Pig - pork meat	France	19
2005LSAL09168	2005LSAL09168	ANSES	S. I 4,12:i:-	ERR3850521	2005	Feed producing environment	France	19
2006LSAL03172	2006LSAL03172	ANSES	S. I 4,12:i:-	ERR3850523	2006	Fin fish	France	19
2007LSAL06045	2007LSAL06045	ANSES	S. I 4,12:i:-	ERR3850524	2007	Other poultry - meat	France	19
2009LSAL02961	2009LSAL02961	ANSES	S. I 4,12:i:-	ERR3850527	2009	Sheep - dairy product	France	19
2013LSAL04317	2013LSAL04317	ANSES	S. Typhimurium	ERR3850532	2013	Pig - pork meat	France	19
2014LSAL02324	2014LSAL02324	ANSES	S. Typhimurium	ERR3850534	2014	Turkey - turkey meat	France	19
2014LSAL03093	2014LSAL03093	ANSES	S. I 4,5,12:i:-	ERR1738622	2014	Environment	France	99
2014LSAL04713	2014LSAL04713	ANSES	S. Typhimurium	ERR3850537	2014	Pig - pork meat	France	19
2014LSAL05090	2014LSAL05090	ANSES	S. Typhimurium	ERR3850538	2014	Layers	France	19
ERR1540297	1302R16332	SSI	S. Typhimurium	ERR1540297	2013	ns	Denmark	19
ERR1540417	1407F30580	SSI	S. Typhimurium	ERR1540417	2014	ns	Denmark	568
ERR1540418	1406R18243	SSI	S. Typhimurium	ERR1540418	2014	ns	Denmark	19
ERR1540464	1407W6447	SSI	S. Typhimurium	ERR1540464	2014	ns	Denmark	2212
ERR1843317	STY2	UNIBO	S. 4,12:i:-	ERR1843317	2013	Human	Italy	19
ERR1917138	STY36	UNIBO	S. 4,12:i:-	ERR1917138	2014	Human	Italy	19
ERR2003333	RKI_04-00977	RKI	S. 4,5,12:i:-	ERR2003333	2004	Pig	Germany	19
ERR2003336	RKI_97-04254	RKI	S. Typhimurium	ERR2003336	1997	Human	Germany	19
ERR2003339	RKI_97-05974	RKI	S. Typhimurium	ERR2003339	1997	Human	Germany	19
ERR2003340	RKI_97-02972	RKI	S. Typhimurium	ERR2003340	1997	Human	Germany	19
ERR2174802	BfR_14-SA01222	BfR	S. Typhimurium	ERR2174802	2014	Cattle	Germany	19
ERR2174803	BfR_14-SA01226	BfR	S. Typhimurium	ERR2174803	2014	Cattle	Germany	19
ERR2174833	BfR_14-SA02743	BfR	S. Typhimurium	ERR2174833	2014	Pig - pork meat	Germany	19
ERR2174834	BfR_14-SA02924	BfR	S. Typhimurium	ERR2174834	2014	Cattle	Germany	19
ERR2174895	BfR_15-SA02850	BfR	S. (1),4,5,12:i:-	ERR2174895	2015	Layers	Germany	19
ERR2174897	BfR_15-SA03014-S2	BfR	S. Typhimurium	ERR2174897	2015	Cattle - beef	Germany	19
ERR2174898	BfR_15-SA03020	BfR	S. Typhimurium	ERR2174898	2015	Pig - pork meat	Germany	19
ERR2262549	IFR_Sa169	IFREMER	S. Typhimurium	ERR2262549	2015	Environment - water	France	19
ERR2404806	0508R6743	SSI	S. Typhimurium	ERR2404806	2005	ns	Denmark	19
ERR2404824	0804R9259	SSI	S. Typhimurium	ERR2404824	2008	ns	Denmark	19
ERR2849887	0406R5737	SSI	S. Typhimurium	ERR2849887	2004	ns	Denmark	19
ERR2849888	1710H57059	SSI	S. Typhimurium	ERR2849888	2017	ns	Denmark	323
ERR2849889	1001R12525	SSI	S. Typhimurium	ERR2849889	2010	ns	Denmark	19
ERR2849929	1801F40250	SSI	S. Typhimurium	ERR2849929	2018	ns	Denmark	19
ERR2849930	1604M10071	SSI	Monophasic Typhimurium	ERR2849930	2016	ns	Denmark	19
ERR2849931	1605W21801	SSI	S. Typhimurium	ERR2849931	2016	ns	Denmark	19
ERR2849932	1801W8426	SSI	S. Typhimurium	ERR2849932	2018	ns	Denmark	313
ERR2849933	1705S48320	SSI	S. Typhimurium(O5-)	ERR2849933	2017	ns	Denmark	128
ERR2849934	1709M60269	SSI	S. Typhimurium(O5-)	ERR2849934	2017	ns	Denmark	19
ERR2849935	1702T51640	SSI	S. Typhimurium	ERR2849935	2017	ns	Denmark	213
ERR2849936	0911S25602	SSI	S. Typhimurium	ERR2849936	2009	ns	Denmark	19
ERR2849937	1410T557	SSI	S. Typhimurium	ERR2849937	2014	ns	Denmark	19
H101020440	H101020440	APHA	S. 4,12:i:-	ERR3850544	2010	Human	UK	19
L00010-05	L00010-05	APHA	S. Typhimurium	ERR3850545	2005	Cattle	UK	568
L00096-14	L00096-14	APHA	S. Typhimurium	ERR3850546	2014	Horse	UK	19
L00313-12	L00313-12	APHA	S. Typhimurium	ERR3850549	2012	Pig	UK	19
L00433-10	L00433-10	APHA	S. Typhimurium	ERR3850550	2010	Sheep	UK	19
L01672-18	L01672-18	APHA	S. Typhimurium	ERR3850555	2018	Pig	UK	19
L01930-13	L01930-13	APHA	S. 4,5,12:i:-	ERR3850558	2013	Pig	UK	19
S00046-07	S00046-07	APHA	S. Typhimurium	ERR3850559	2007	Dog	UK	568
S00046-98	S00046-98	APHA	S. Typhimurium	ERR3850560	1998	Turkey	UK	19
S00578-10	S00578-10	APHA	S. Typhimurium	ERR3850562	2010	Pig	UK	19
S00959-16	S00959-16	APHA	S. Typhimurium	ERR3850563	2016	Horse	UK	568
S01190-06	S01190-06	APHA	S. Typhimurium	ERR3850564	2006	Cat	UK	568
S01327-93	S01327-93	APHA	S. Typhimurium	ERR3850565	1993	Pig	UK	19
S01399-18	S01399-18	APHA	S. Typhimurium	ERR3850566	2018	Broilers	UK	19
S02113-13	S02113-13	APHA	S. Typhimurium	ERR3850570	2013	Cattle	UK	19
S02333-14	S02333-14	APHA	S. Typhimurium	ERR3850571	2014	Cattle	UK	19
S02810-09	S02810-09	APHA	S. Typhimurium	ERR3850572	2009	Cattle	UK	19
S03803-12	S03803-12	APHA	S. Typhimurium	ERR3850579	2012	Horse	UK	19
S04686-04	S04686-04	APHA	S. Typhimurium	ERR3850580	2004	Pig	UK	19
S04868-15	S04868-15	APHA	S. Typhimurium	ERR3850582	2015	Pig	UK	19
S05259-15	S05259-15	APHA	S. Typhimurium	ERR3850583	2015	Horse	UK	19
S12046-92	S12046-92	APHA	S. Typhimurium	ERR3850584	1992	Cattle	UK	19

## Sheet: multiqc_quast
Supplementary Table S1. Quality genome data
ID	Deep coverage	Breath coverage	L50	Duplication ratio	GC (%)	LG75	# misassemblies	# contigs (>= 25000 bp)	L75	Total length (>= 10000 bp)	# genes	# mismatches per 100 kbp	# scaffold gap size misassemblies	# indels per 100 kbp	# contigs (>= 5000 bp)	Unaligned length	Total length	# unaligned contigs	Total aligned length	# local misassemblies	Reference GC (%)	# N's per 100 kbp	Total length (>= 25000 bp)	# contigs (>= 0 bp)	# genes-partial	NGA50	NGA75	Largest contig	# contigs	# unaligned contigs-partial	NG75	# contigs (>= 50000 bp)	Total length (>= 0 bp)	NG50	# contigs (>= 10000 bp)	LGA50	NA75	Total length (>= 5000 bp)	Genome fraction (%)	LGA75	LG50	N75	Total length (>= 1000 bp)	NA50	# contigs (>= 1000 bp)	N50	Total length (>= 50000 bp)	Largest alignment	LA75
01EB132SAL	264.854	0.9816	1.0	1.022	52.15	1.0	31.0	3.0	1.0	4903976.0	4425.0	39.69	-	3.08	3.0	98014.0	4909360.0	1.0	4710839.0	44.0	52.22	0.77	4903976.0	7.0	36.0	410190.0	181767.0	4379887.0	7.0	1.0	4379887.0	3.0	4909360.0	4379887.0	3.0	5.0	181767.0	4903976.0	96.887	9.0	1.0	4379887.0	4908319.0	410190.0	4.0	4379887.0	4903976.0	855918.0	9.0
01EB5529SAL	346.867	0.984	1.0	1.016	52.19	1.0	35.0	3.0	1.0	4920240.0	4420.0	6.46	0.0	1.65	6.0	144140.0	4939333.0	10.0	4724676.0	50.0	52.22	0.97	4877532.0	11.0	46.0	446685.0	150853.0	4795193.0	11.0	0.0	4795193.0	2.0	4939333.0	4795193.0	5.0	3.0	150853.0	4927077.0	97.162	7.0	1.0	4795193.0	4938605.0	446685.0	9.0	4795193.0	4849032.0	1460750.0	7.0
02EB6884SAL	302.592	0.9789	1.0	1.025	52.11	1.0	49.0	3.0	1.0	4953619.0	4409.0	21.71	0.0	2.81	6.0	165017.0	4978149.0	19.0	4703924.0	38.0	52.22	0.96	4912187.0	22.0	43.0	242212.0	172227.0	4812954.0	22.0	2.0	4812954.0	2.0	4978149.0	4812954.0	5.0	7.0	149859.0	4960320.0	96.65	12.0	1.0	4812954.0	4971535.0	242212.0	12.0	4812954.0	4886696.0	637239.0	13.0
02EB7381SAL	273.691	0.9815	1.0	1.019	52.16	1.0	36.0	3.0	1.0	4867411.0	4392.0	38.21	-	2.9	3.0	98668.0	4873025.0	2.0	4689006.0	46.0	52.22	0.72	4867411.0	7.0	39.0	409826.0	129583.0	4343279.0	7.0	1.0	4343279.0	3.0	4873025.0	4343279.0	3.0	5.0	129583.0	4867411.0	96.431	10.0	1.0	4343279.0	4871678.0	409826.0	4.0	4343279.0	4867411.0	847457.0	10.0
03EB10285SAL	305.033	0.9788	1.0	1.025	52.1	1.0	53.0	3.0	1.0	4953508.0	4402.0	23.52	0.0	2.62	7.0	175487.0	4988453.0	25.0	4702569.0	46.0	52.22	1.02	4919846.0	28.0	47.0	213923.0	149618.0	4812788.0	28.0	2.0	4812788.0	2.0	4988453.0	4812788.0	5.0	7.0	121531.0	4965981.0	96.63	13.0	1.0	4812788.0	4980257.0	213923.0	14.0	4812788.0	4894349.0	636990.0	14.0
03EB1343SAL	344.894	0.9824	1.0	1.029	52.21	1.0	41.0	2.0	1.0	4939454.0	4429.0	27.69	0.0	3.04	2.0	96215.0	4942151.0	3.0	4734691.0	36.0	52.22	0.81	4939454.0	5.0	32.0	378136.0	139463.0	4845618.0	5.0	0.0	4845618.0	2.0	4942151.0	4845618.0	2.0	5.0	139463.0	4939454.0	96.965	10.0	1.0	4845618.0	4941628.0	378136.0	3.0	4845618.0	4939454.0	904802.0	10.0
03EB576SAL	240.576	0.9789	1.0	1.031	52.11	1.0	51.0	3.0	1.0	4980052.0	4404.0	23.28	0.0	2.26	6.0	162452.0	5002333.0	18.0	4733146.0	45.0	52.22	1.02	4938642.0	22.0	45.0	225640.0	149805.0	4839468.0	22.0	2.0	4839468.0	2.0	5002333.0	4839468.0	5.0	7.0	149805.0	4987207.0	96.651	14.0	1.0	4839468.0	4996463.0	213922.0	12.0	4839468.0	4913184.0	637152.0	14.0
03EB8592SAL	309.376	0.9804	1.0	1.022	52.11	1.0	40.0	4.0	1.0	4969536.0	4407.0	18.8	0.0	2.45	9.0	197096.0	5001955.0	23.0	4758042.0	47.0	52.22	0.94	4931416.0	26.0	43.0	444743.0	203397.0	4804142.0	26.0	1.0	4804142.0	2.0	5001955.0	4804142.0	7.0	5.0	203397.0	4980653.0	96.791	9.0	1.0	4804142.0	4997554.0	444743.0	16.0	4804142.0	4856527.0	667155.0	9.0
04CEB1211SAL	287.561	0.9787	1.0	1.029	52.11	1.0	55.0	2.0	1.0	4944597.0	4394.0	23.47	0.0	2.62	6.0	144252.0	4971961.0	18.0	4699026.0	49.0	52.22	1.17	4890794.0	22.0	56.0	214118.0	98754.0	4826872.0	22.0	3.0	4826872.0	2.0	4971961.0	4826872.0	5.0	7.0	98754.0	4951752.0	96.595	15.0	1.0	4826872.0	4965839.0	208301.0	13.0	4826872.0	4890794.0	636257.0	15.0
04CEB4282SAL	331.633	0.984	2.0	1.024	52.18	2.0	30.0	4.0	2.0	4933245.0	4444.0	25.01	-	3.51	5.0	99911.0	4939296.0	3.0	4749306.0	54.0	52.22	0.97	4933245.0	6.0	34.0	461756.0	202736.0	2246274.0	6.0	0.0	1730403.0	4.0	4939296.0	1730403.0	4.0	4.0	186894.0	4939049.0	97.279	8.0	2.0	1730403.0	4939049.0	461756.0	5.0	1730403.0	4933245.0	963768.0	9.0
05CEB423SAL	332.659	0.9776	1.0	1.019	52.16	2.0	37.0	3.0	2.0	4873034.0	4406.0	29.03	-	3.73	3.0	94673.0	4874626.0	2.0	4693749.0	40.0	52.22	0.76	4873034.0	7.0	28.0	375447.0	123412.0	3590898.0	7.0	1.0	1188259.0	3.0	4874626.0	3590898.0	3.0	6.0	123412.0	4873034.0	96.529	12.0	1.0	1188259.0	4873034.0	375447.0	3.0	3590898.0	4873034.0	499845.0	12.0
05CEB4616SAL	275.105	0.9789	1.0	1.033	52.1	1.0	54.0	3.0	1.0	4987674.0	4403.0	24.76	0.0	2.62	7.0	161019.0	5008139.0	19.0	4699898.0	41.0	52.22	0.92	4933853.0	22.0	51.0	225788.0	98226.0	4846942.0	22.0	2.0	4846942.0	2.0	5008139.0	4846942.0	6.0	7.0	96881.0	4994390.0	96.628	14.0	1.0	4846942.0	5001540.0	225788.0	12.0	4846942.0	4908381.0	637241.0	15.0
06CEB4865SAL	302.878	0.9789	1.0	1.025	52.11	1.0	60.0	3.0	1.0	4949907.0	4399.0	23.45	0.0	2.22	5.0	160772.0	4970220.0	17.0	4699677.0	45.0	52.22	0.91	4928656.0	20.0	53.0	204943.0	122594.0	4809270.0	20.0	2.0	4809270.0	2.0	4970220.0	4809270.0	4.0	9.0	105310.0	4957068.0	96.577	17.0	1.0	4809270.0	4964217.0	176627.0	10.0	4809270.0	4903185.0	636487.0	18.0
07CEB11353SAL	288.25	0.9813	1.0	1.062	52.24	1.0	34.0	6.0	1.0	5189938.0	4421.0	19.06	0.0	2.61	7.0	206918.0	5206779.0	13.0	4935526.0	40.0	52.22	0.75	5167615.0	14.0	35.0	343767.0	247731.0	4999861.0	14.0	0.0	4999861.0	1.0	5206779.0	4999861.0	7.0	5.0	223212.0	5189938.0	96.89	9.0	1.0	4999861.0	5205683.0	337370.0	12.0	4999861.0	4999861.0	717262.0	10.0
07CEB1396SAL	269.897	0.9876	1.0	1.041	52.06	1.0	52.0	4.0	1.0	5057301.0	4439.0	35.06	-	3.17	4.0	142439.0	5069795.0	13.0	4757398.0	46.0	52.22	0.91	5057301.0	17.0	46.0	226878.0	111418.0	4047432.0	17.0	2.0	4047432.0	3.0	5069795.0	4047432.0	4.0	6.0	110574.0	5057301.0	97.415	13.0	1.0	4047432.0	5064792.0	226878.0	9.0	4047432.0	5021029.0	942843.0	15.0
10CEB01160SAL	95.892	0.9809	1.0	1.036	51.92	2.0	55.0	2.0	2.0	4887090.0	4396.0	20.18	-	2.32	6.0	380745.0	5246628.0	1194.0	4700218.0	46.0	52.22	1.14	4865883.0	1196.0	52.0	354465.0	118197.0	2705521.0	1196.0	0.0	2160362.0	2.0	5246628.0	2705521.0	3.0	6.0	81330.0	4906005.0	96.695	11.0	1.0	2160362.0	4923445.0	314476.0	13.0	2705521.0	4865883.0	638434.0	15.0
10CEB1096SAL	62.4897	0.9796	1.0	1.029	52.11	1.0	58.0	3.0	1.0	4935533.0	4384.0	21.68	0.0	2.69	5.0	144367.0	4966694.0	34.0	4690463.0	58.0	52.22	1.63	4914326.0	35.0	59.0	236945.0	129496.0	4822327.0	35.0	0.0	4822327.0	1.0	4966694.0	4822327.0	4.0	7.0	129496.0	4942644.0	96.478	14.0	1.0	4822327.0	4953449.0	236945.0	10.0	4822327.0	4822327.0	637012.0	14.0
10CEB1178SAL	104.706	0.9806	1.0	1.031	52.15	1.0	38.0	1.0	1.0	4844804.0	4409.0	19.67	0.0	2.13	2.0	18184.0	4863438.0	8.0	4701874.0	43.0	52.22	1.17	4844804.0	10.0	43.0	438794.0	166351.0	4844804.0	10.0	1.0	4844804.0	1.0	4863438.0	4844804.0	1.0	4.0	166351.0	4850105.0	96.723	9.0	1.0	4844804.0	4862732.0	438794.0	7.0	4844804.0	4844804.0	919277.0	9.0
10CEB656SAL	84.867	0.9793	1.0	1.028	51.64	2.0	49.0	3.0	2.0	4923366.0	4394.0	21.84	-	1.9	5.0	965388.0	5782563.0	2760.0	4693133.0	55.0	52.22	1.21	4911270.0	2762.0	46.0	237157.0	178284.0	3464199.0	2762.0	0.0	1352976.0	3.0	5782563.0	3464199.0	4.0	7.0	45135.0	4930477.0	96.514	12.0	1.0	1352976.0	4974193.0	209352.0	28.0	3464199.0	4911270.0	520613.0	21.0
11CEB2326SAL	192.156	0.978	1.0	1.039	52.14	1.0	55.0	2.0	1.0	4913356.0	4392.0	19.4	-	2.01	5.0	85076.0	4953711.0	28.0	4692900.0	41.0	52.22	0.93	4867980.0	33.0	50.0	300066.0	129593.0	4528529.0	33.0	3.0	4528529.0	2.0	4953711.0	4528529.0	5.0	5.0	110746.0	4913356.0	96.468	12.0	1.0	4528529.0	4944411.0	300066.0	17.0	4528529.0	4867980.0	907917.0	13.0
11CEB2816SAL	259.674	0.9782	1.0	1.039	52.14	2.0	45.0	2.0	2.0	4914613.0	4400.0	18.97	-	1.83	5.0	84702.0	4954771.0	38.0	4692201.0	40.0	52.22	1.03	4869022.0	44.0	42.0	282700.0	135058.0	2781895.0	44.0	3.0	2087127.0	2.0	4954771.0	2781895.0	5.0	5.0	129593.0	4914613.0	96.484	12.0	1.0	2087127.0	4940044.0	258466.0	15.0	2781895.0	4869022.0	952141.0	13.0
11CEB2817SAL	342.747	0.9776	1.0	1.042	52.14	1.0	47.0	1.0	1.0	4913066.0	4392.0	20.02	0.0	1.77	3.0	66782.0	4948026.0	20.0	4690386.0	37.0	52.22	0.81	4880589.0	24.0	45.0	303768.0	139898.0	4880589.0	24.0	3.0	4880589.0	1.0	4948026.0	4880589.0	3.0	5.0	129593.0	4913066.0	96.472	11.0	1.0	4880589.0	4943040.0	303768.0	15.0	4880589.0	4880589.0	907435.0	12.0
11CEB2911SAL	342.372	0.9776	1.0	1.045	52.15	1.0	51.0	2.0	1.0	4942801.0	4399.0	19.95	-	1.94	5.0	80129.0	4977371.0	23.0	4718945.0	33.0	52.22	0.72	4896645.0	28.0	41.0	354739.0	139902.0	4120658.0	28.0	2.0	4120658.0	2.0	4977371.0	4120658.0	5.0	5.0	129593.0	4942801.0	96.473	11.0	1.0	4120658.0	4968761.0	303769.0	14.0	4120658.0	4896645.0	826550.0	12.0
11CEB3431SAL	348.175	0.9776	1.0	1.039	52.14	1.0	55.0	1.0	1.0	4913898.0	4396.0	19.98	0.0	1.75	4.0	82339.0	4951347.0	26.0	4691182.0	32.0	52.22	0.81	4868353.0	30.0	42.0	254218.0	135058.0	4868353.0	30.0	3.0	4868353.0	1.0	4951347.0	4868353.0	4.0	6.0	129593.0	4913898.0	96.456	12.0	1.0	4868353.0	4941882.0	254218.0	14.0	4868353.0	4868353.0	908392.0	13.0
11CEB3440SAL	266.801	0.9781	1.0	1.04	52.14	1.0	47.0	1.0	1.0	4914384.0	4392.0	18.66	0.0	1.84	4.0	84213.0	4953050.0	31.0	4689667.0	42.0	52.22	1.03	4868182.0	35.0	47.0	354552.0	140128.0	4868182.0	35.0	3.0	4868182.0	1.0	4953050.0	4868182.0	4.0	5.0	140128.0	4914384.0	96.42	11.0	1.0	4868182.0	4942587.0	354552.0	15.0	4868182.0	4868182.0	944529.0	11.0
11CEB3469SAL	161.697	0.9795	2.0	1.056	52.03	2.0	55.0	4.0	2.0	5069506.0	4397.0	22.64	-	2.22	8.0	144713.0	5099337.0	17.0	4769207.0	47.0	52.22	0.76	5028096.0	23.0	53.0	237557.0	155500.0	2402642.0	23.0	3.0	2078060.0	4.0	5099337.0	2078060.0	6.0	7.0	149805.0	5085824.0	96.585	13.0	2.0	2078060.0	5092974.0	237557.0	13.0	2078060.0	5028096.0	636990.0	14.0
11CEB4681SAL	213.306	0.9778	1.0	1.047	52.17	1.0	48.0	1.0	1.0	4933825.0	4406.0	21.18	0.0	2.37	2.0	31555.0	4947446.0	6.0	4701271.0	47.0	52.22	0.91	4915049.0	9.0	42.0	303973.0	139479.0	4915049.0	9.0	1.0	4915049.0	1.0	4947446.0	4915049.0	2.0	5.0	139479.0	4933825.0	96.62	11.0	1.0	4915049.0	4945958.0	303973.0	6.0	4915049.0	4915049.0	917156.0	11.0
11CEB6568SAL	187.464	0.9778	1.0	1.047	52.15	1.0	43.0	2.0	1.0	4927049.0	4396.0	20.25	-	2.56	3.0	31860.0	4940684.0	6.0	4693966.0	50.0	52.22	0.89	4908273.0	10.0	51.0	439882.0	146212.0	4134563.0	10.0	2.0	4134563.0	2.0	4940684.0	4134563.0	3.0	4.0	142057.0	4927049.0	96.502	9.0	1.0	4134563.0	4939182.0	439882.0	7.0	4134563.0	4908273.0	952188.0	10.0
11CEB93SAL	192.005	0.9774	1.0	1.091	52.22	1.0	44.0	1.0	1.0	5145343.0	4389.0	20.74	0.0	1.96	3.0	52422.0	5162622.0	8.0	4916841.0	50.0	52.22	0.74	5109153.0	13.0	46.0	354641.0	177148.0	5109153.0	13.0	3.0	5109153.0	1.0	5162622.0	5109153.0	3.0	5.0	149746.0	5145343.0	96.469	10.0	1.0	5109153.0	5160468.0	354641.0	8.0	5109153.0	5109153.0	952288.0	11.0
12CEB1033SAL	250.949	0.9778	1.0	1.084	52.15	1.0	49.0	1.0	1.0	5099520.0	4402.0	21.47	0.0	2.28	2.0	34988.0	5116182.0	7.0	4866659.0	42.0	52.22	0.7	5080744.0	9.0	38.0	257510.0	142621.0	5080744.0	9.0	1.0	5080744.0	1.0	5116182.0	5080744.0	2.0	6.0	139653.0	5099520.0	96.544	12.0	1.0	5080744.0	5115086.0	257510.0	7.0	5080744.0	5080744.0	917130.0	13.0
12CEB1657SAL	285.259	0.9784	1.0	1.044	52.17	1.0	49.0	1.0	1.0	4924355.0	4395.0	18.78	0.0	1.73	3.0	53226.0	4946157.0	13.0	4698403.0	46.0	52.22	0.89	4891967.0	18.0	42.0	304055.0	140496.0	4891967.0	18.0	3.0	4891967.0	1.0	4946157.0	4891967.0	3.0	5.0	140496.0	4924355.0	96.463	12.0	1.0	4891967.0	4942699.0	304055.0	9.0	4891967.0	4891967.0	916528.0	12.0
12CEB211SAL	304.42	0.9822	1.0	1.015	52.19	1.0	38.0	4.0	1.0	4675839.0	4220.0	17.87	-	2.09	4.0	119221.0	4686293.0	8.0	4502037.0	44.0	52.22	0.85	4675839.0	10.0	40.0	290183.0	142374.0	4226896.0	10.0	0.0	4226896.0	3.0	4686293.0	4226896.0	4.0	5.0	149571.0	4675839.0	92.615	11.0	1.0	4226896.0	4684950.0	290183.0	7.0	4226896.0	4632627.0	909669.0	10.0
12CEB2472SAL	302.154	0.9777	1.0	1.045	52.15	1.0	50.0	1.0	1.0	4926563.0	4388.0	18.96	0.0	1.88	3.0	49269.0	4943387.0	9.0	4690622.0	45.0	52.22	0.79	4893463.0	13.0	48.0	254218.0	139479.0	4893463.0	13.0	3.0	4893463.0	1.0	4943387.0	4893463.0	3.0	6.0	135069.0	4926563.0	96.436	12.0	1.0	4893463.0	4941314.0	254218.0	8.0	4893463.0	4893463.0	915912.0	13.0
12CEB2551SAL	240.555	0.9783	1.0	1.037	52.17	1.0	50.0	1.0	1.0	4911002.0	4401.0	20.32	0.0	1.62	6.0	74044.0	4938760.0	14.0	4694271.0	34.0	52.22	0.69	4864085.0	18.0	43.0	439772.0	135057.0	4864085.0	18.0	3.0	4864085.0	1.0	4938760.0	4864085.0	4.0	4.0	94797.0	4923879.0	96.542	10.0	1.0	4864085.0	4935859.0	324629.0	11.0	4864085.0	4864085.0	943419.0	11.0
12CEB4512SAL	192.42	0.9782	1.0	1.059	52.16	1.0	46.0	1.0	1.0	4993242.0	4390.0	19.93	0.0	1.96	3.0	51910.0	5013154.0	9.0	4691165.0	45.0	52.22	0.9	4960197.0	14.0	46.0	354315.0	146049.0	4960197.0	14.0	3.0	4960197.0	1.0	5013154.0	4960197.0	3.0	5.0	146049.0	4993242.0	96.462	11.0	1.0	4960197.0	5010619.0	354315.0	9.0	4960197.0	4960197.0	915952.0	11.0
12CEB4594SAL	208.086	0.9839	1.0	1.013	52.18	1.0	39.0	2.0	1.0	4874589.0	4418.0	20.86	0.0	2.59	3.0	94852.0	4875532.0	6.0	4721740.0	59.0	52.22	0.98	4862186.0	7.0	49.0	440168.0	199599.0	4780680.0	7.0	0.0	4780680.0	2.0	4875532.0	4780680.0	3.0	4.0	199599.0	4874589.0	97.112	9.0	1.0	4780680.0	4874589.0	440168.0	3.0	4780680.0	4862186.0	940468.0	9.0
12CEB485SAL	241.095	0.9778	1.0	1.043	52.15	2.0	47.0	2.0	2.0	4908025.0	4395.0	20.21	-	2.37	3.0	42147.0	4931947.0	10.0	4694781.0	46.0	52.22	0.85	4889249.0	14.0	40.0	303724.0	139556.0	2709985.0	14.0	2.0	2179264.0	2.0	4931947.0	2709985.0	3.0	5.0	139556.0	4908025.0	96.486	12.0	1.0	2179264.0	4929753.0	303724.0	10.0	2709985.0	4889249.0	916572.0	12.0
12CEB4916SAL	187.775	0.9776	1.0	1.033	52.17	2.0	49.0	2.0	2.0	4889647.0	4389.0	21.24	-	2.37	5.0	71554.0	4910690.0	13.0	4691994.0	48.0	52.22	1.02	4838481.0	18.0	49.0	354320.0	149692.0	2706363.0	18.0	3.0	2132118.0	2.0	4910690.0	2706363.0	5.0	5.0	149692.0	4889647.0	96.444	10.0	1.0	2132118.0	4908265.0	354320.0	11.0	2706363.0	4838481.0	907985.0	10.0
12CEB70SAL	253.545	0.9799	1.0	1.009	52.1	1.0	45.0	3.0	1.0	4829444.0	4384.0	20.42	0.0	2.7	6.0	127397.0	4869189.0	16.0	4703570.0	61.0	52.22	1.05	4829444.0	17.0	58.0	337423.0	141914.0	4741792.0	17.0	0.0	4741792.0	2.0	4869189.0	4741792.0	3.0	6.0	141914.0	4848468.0	96.704	13.0	1.0	4741792.0	4865874.0	337423.0	11.0	4741792.0	4792026.0	638098.0	13.0
13CEB432SAL	244.125	0.9843	1.0	1.021	52.12	1.0	44.0	2.0	1.0	4935512.0	4433.0	12.07	0.0	1.89	5.0	129716.0	4951053.0	6.0	4725992.0	41.0	52.22	1.09	4913731.0	9.0	42.0	244581.0	149043.0	4820841.0	9.0	1.0	4820841.0	2.0	4951053.0	4820841.0	3.0	5.0	149043.0	4947295.0	97.192	11.0	1.0	4820841.0	4950205.0	244581.0	6.0	4820841.0	4913731.0	907676.0	11.0
13CEB808SAL	295.434	0.9797	1.0	1.031	52.11	2.0	50.0	4.0	2.0	4952828.0	4404.0	24.01	-	2.13	7.0	135823.0	4973552.0	18.0	4701155.0	47.0	52.22	1.03	4911367.0	23.0	52.0	237732.0	105310.0	2554874.0	23.0	2.0	1502267.0	4.0	4973552.0	2554874.0	6.0	7.0	104773.0	4959983.0	96.644	14.0	1.0	1502267.0	4967132.0	226342.0	12.0	2554874.0	4911367.0	532798.0	15.0
180911-18-6566	39.7572	0.9806	1.0	1.002	52.1	1.0	44.0	1.0	1.0	4950741.0		21.03		1.67	2.0	249903.0	4981806.0	26.0	4730490.0	31.0	52.22	0.64	4937941.0	35.0		265479.0	146267.0	4937941.0	35.0	1.0	4937941.0	1.0	4981806.0	4937941.0	2.0	6.0	135103.0	4950741.0	97.206	12.0	1.0	4937941.0	4970067.0	265479.0	8.0	4937941.0	4937941.0	918126.0	13.0
180911-18-6567	59.8046	0.9804	1.0	1.003	52.09	1.0	34.0	1.0	1.0	4976028.0		22.1		2.12	2.0	262118.0	4993364.0	21.0	4727799.0	50.0	52.22	0.72	4957317.0	27.0		355792.0	166118.0	4957317.0	27.0	1.0	4957317.0	1.0	4993364.0	4957317.0	2.0	4.0	149879.0	4976028.0	97.148	9.0	1.0	4957317.0	4982832.0	355105.0	4.0	4957317.0	4957317.0	952869.0	10.0
180911-18-6569	82.8199	0.9795	1.0	1.002	52.16	1.0	37.0	1.0	1.0	4960151.0		21.03		1.91	4.0	312241.0	5036163.0	87.0	4722403.0	48.0	52.22	0.89	4937162.0	96.0		302600.0	152838.0	4937162.0	96.0	1.0	4937162.0	1.0	5036163.0	4937162.0	2.0	5.0	135103.0	4971870.0	97.026	11.0	1.0	4937162.0	4998608.0	271500.0	16.0	4937162.0	4937162.0	953169.0	12.0
180911-18-6570	65.5661	0.9756	1.0	1.001	52.19	1.0	35.0	1.0	1.0	4871256.0		20.66		1.73	2.0	235586.0	4937595.0	100.0	4700457.0	45.0	52.22	0.81	4871256.0	103.0		439751.0	166036.0	4871256.0	103.0	1.0	4871256.0	1.0	4937595.0	4871256.0	1.0	4.0	166036.0	4877541.0	96.656	10.0	1.0	4871256.0	4891974.0	354464.0	7.0	4871256.0	4871256.0	952084.0	10.0
180911-18-6571	58.29	0.9698	1.0	1.001	52.21	1.0	40.0	1.0	1.0	4838974.0		20.86		1.91	1.0	193933.0	4864069.0	41.0	4666623.0	34.0	52.22	0.9	4838974.0	46.0		359438.0	149697.0	4838974.0	46.0	1.0	4838974.0	1.0	4864069.0	4838974.0	1.0	5.0	149697.0	4838974.0	96.007	9.0	1.0	4838974.0	4843085.0	359438.0	4.0	4838974.0	4838974.0	763711.0	9.0
180911-18-6572	80.3512	0.9804	1.0	1.002	52.15	1.0	32.0	1.0	1.0	4899096.0		20.17		1.76	2.0	202125.0	4930239.0	44.0	4727210.0	39.0	52.22	0.85	4882752.0	48.0		462187.0	225290.0	4882752.0	48.0	1.0	4882752.0	1.0	4930239.0	4882752.0	2.0	4.0	225290.0	4899096.0	97.181	7.0	1.0	4882752.0	4909785.0	462187.0	7.0	4882752.0	4882752.0	953169.0	7.0
180911-18-6573	47.4657	0.9801	1.0	1.002	52.16	1.0	39.0	1.0	1.0	4929260.0		20.8		2.27	2.0	235911.0	4962011.0	51.0	4725470.0	43.0	52.22	0.93	4910998.0	59.0		440123.0	166129.0	4910998.0	59.0	1.0	4910998.0	1.0	4962011.0	4910998.0	2.0	4.0	149879.0	4929260.0	97.115	9.0	1.0	4910998.0	4936067.0	282436.0	4.0	4910998.0	4910998.0	953053.0	10.0
180911-18-6574	52.1209	0.982	1.0	1.002	52.16	1.0	37.0	2.0	1.0	4917341.0		40.36		2.46	2.0	220264.0	4944930.0	40.0	4723937.0	29.0	52.22	0.44	4917341.0	49.0		265359.0	149907.0	4825567.0	49.0	1.0	4825567.0	2.0	4944930.0	4825567.0	2.0	6.0	149907.0	4917341.0	97.11	12.0	1.0	4825567.0	4925089.0	265359.0	5.0	4825567.0	4917341.0	600175.0	12.0
180911-18-6575	68.5762	0.9705	1.0	1.002	52.21	1.0	35.0	2.0	1.0	4875849.0		25.92		1.67	2.0	231856.0	4905792.0	58.0	4672154.0	38.0	52.22	0.75	4875849.0	61.0		361410.0	225368.0	4783737.0	61.0	1.0	4783737.0	2.0	4905792.0	4783737.0	2.0	5.0	225368.0	4875849.0	96.028	9.0	1.0	4783737.0	4877589.0	361410.0	3.0	4783737.0	4875849.0	938678.0	9.0
180911-18-6576	47.1849	0.9776	1.0	1.003	52.16	1.0	43.0	1.0	1.0	4951797.0		21.32		2.04	2.0	273961.0	4990478.0	46.0	4715291.0	31.0	52.22	0.68	4932921.0	52.0		282657.0	146228.0	4932921.0	52.0	1.0	4932921.0	1.0	4990478.0	4932921.0	2.0	5.0	146228.0	4951797.0	96.853	11.0	1.0	4932921.0	4967912.0	282657.0	7.0	4932921.0	4932921.0	952605.0	11.0
180911-18-6577	74.916	0.9804	1.0	1.002	52.17	1.0	36.0	1.0	1.0	4929619.0		21.91		1.86	2.0	262082.0	4991688.0	85.0	4728906.0	49.0	52.22	0.96	4916810.0	93.0		396095.0	166267.0	4916810.0	93.0	1.0	4916810.0	1.0	4991688.0	4916810.0	2.0	5.0	166267.0	4929619.0	97.157	10.0	1.0	4916810.0	4951280.0	396095.0	11.0	4916810.0	4916810.0	917430.0	10.0
180911-18-6579	62.129	0.9778	1.0	1.002	52.22	1.0	37.0	1.0	1.0	4949019.0		21.42		1.7	2.0	297305.0	5012535.0	98.0	4714035.0	39.0	52.22	0.7	4930143.0	106.0		355105.0	188153.0	4930143.0	106.0	1.0	4930143.0	1.0	5012535.0	4930143.0	2.0	5.0	149879.0	4949019.0	96.875	9.0	1.0	4930143.0	4966715.0	355105.0	10.0	4930143.0	4930143.0	952857.0	10.0
180911-18-6580	76.2967	0.9746	1.0	1.002	52.2	1.0	42.0	1.0	1.0	4903247.0		21.14		1.79	3.0	280363.0	4980490.0	115.0	4699529.0	41.0	52.22	0.8	4884474.0	119.0		315555.0	150207.0	4884474.0	119.0	1.0	4884474.0	1.0	4980490.0	4884474.0	2.0	5.0	146228.0	4912668.0	96.582	11.0	1.0	4884474.0	4923705.0	315555.0	8.0	4884474.0	4884474.0	952833.0	12.0
180911-18-6581	38.1919	0.9802	1.0	1.003	52.16	1.0	41.0	1.0	1.0	4922679.0		21.2		1.8	3.0	224516.0	4953699.0	33.0	4727773.0	47.0	52.22	0.87	4910656.0	47.0		282657.0	166417.0	4910656.0	47.0	1.0	4910656.0	1.0	4953699.0	4910656.0	2.0	5.0	166417.0	4929017.0	97.116	10.0	1.0	4910656.0	4935822.0	282657.0	5.0	4910656.0	4910656.0	952615.0	10.0
2001LSAL02105	83.4182	0.9746	1.0	1.029	52.1	1.0	51.0	1.0	1.0	4918773.0	4388.0	28.9	0.0	2.42	11.0	221333.0	5030437.0	104.0	4677985.0	45.0	52.22	0.85	4808639.0	108.0	49.0	237732.0	125508.0	4808639.0	108.0	3.0	4808639.0	1.0	5030437.0	4808639.0	7.0	7.0	95949.0	4950327.0	96.223	14.0	1.0	4808639.0	5002032.0	237732.0	31.0	4808639.0	4808639.0	485967.0	15.0
2002LSAL00347	50.0403	0.9872	1.0	1.028	52.08	1.0	54.0	4.0	1.0	5031246.0	4436.0	47.78	0.0	3.23	5.0	198211.0	5066398.0	39.0	4740150.0	54.0	52.22	1.18	5031246.0	46.0	52.0	226859.0	121918.0	4867297.0	46.0	5.0	4867297.0	2.0	5066398.0	4867297.0	4.0	6.0	110932.0	5037970.0	97.459	13.0	1.0	4867297.0	5053683.0	226859.0	14.0	4867297.0	4961103.0	942782.0	14.0
2002LSAL10320	75.4451	0.9745	1.0	1.029	52.1	1.0	54.0	2.0	1.0	4947761.0	4379.0	26.4	0.0	2.01	11.0	242155.0	5050496.0	74.0	4679360.0	49.0	52.22	0.91	4836697.0	78.0	53.0	237558.0	149822.0	4807876.0	78.0	3.0	4807876.0	1.0	5050496.0	4807876.0	8.0	7.0	91014.0	4970524.0	96.217	14.0	1.0	4807876.0	5035399.0	220668.0	34.0	4807876.0	4807876.0	440094.0	16.0
2003LSAL05838	100.969	0.9788	1.0	1.03	52.04	1.0	56.0	4.0	2.0	4991448.0	4397.0	26.15	-	3.18	6.0	207852.0	5042638.0	89.0	4698506.0	38.0	52.22	1.05	4970197.0	93.0	54.0	257082.0	96117.0	3775238.0	93.0	2.0	3775238.0	3.0	5042638.0	3775238.0	5.0	6.0	91111.0	4998603.0	96.604	14.0	1.0	1059370.0	5009499.0	237732.0	12.0	3775238.0	4928487.0	637009.0	15.0
2004LSAL04350	125.371	0.9743	1.0	1.03	52.12	1.0	58.0	2.0	1.0	4937259.0	4372.0	26.4	0.0	2.7	12.0	240098.0	5051360.0	52.0	4679225.0	44.0	52.22	1.01	4837019.0	55.0	58.0	204943.0	97273.0	4811084.0	55.0	2.0	4811084.0	1.0	5051360.0	4811084.0	7.0	8.0	81349.0	4973366.0	96.167	17.0	1.0	4811084.0	5041811.0	172242.0	36.0	4811084.0	4811084.0	492214.0	19.0
2005LSAL00177	75.5053	0.9745	1.0	1.03	52.12	1.0	59.0	3.0	1.0	4945769.0	4380.0	27.63	-	1.8	12.0	214801.0	5028253.0	47.0	4678817.0	49.0	52.22	0.93	4842095.0	51.0	55.0	208885.0	96881.0	4432565.0	51.0	2.0	4432565.0	2.0	5028253.0	4432565.0	8.0	9.0	91015.0	4978645.0	96.195	17.0	1.0	4432565.0	5017956.0	208885.0	28.0	4432565.0	4813274.0	440005.0	18.0
2005LSAL09168	60.6878	0.9746	1.0	1.027	52.07	1.0	47.0	2.0	1.0	4948608.0	4385.0	29.87	0.0	2.7	11.0	254769.0	5050539.0	102.0	4676477.0	44.0	52.22	0.91	4823885.0	107.0	49.0	256714.0	149822.0	4795064.0	107.0	4.0	4795064.0	1.0	5050539.0	4795064.0	9.0	7.0	92769.0	4965026.0	96.161	13.0	1.0	4795064.0	5025020.0	256714.0	32.0	4795064.0	4795064.0	439678.0	14.0
2006LSAL01890	96.6078	0.9801	1.0	1.045	52.1	1.0	55.0	1.0	1.0	4945235.0	4402.0	23.92	0.0	2.11	4.0	69356.0	4980990.0	87.0	4705807.0	45.0	52.22	0.84	4911530.0	89.0	47.0	254210.0	142319.0	4911530.0	89.0	1.0	4911530.0	1.0	4980990.0	4911530.0	3.0	7.0	139595.0	4951473.0	96.742	13.0	1.0	4911530.0	4958083.0	254210.0	6.0	4911530.0	4911530.0	605763.0	14.0
2006LSAL03172	114.941	0.974	1.0	1.029	52.11	1.0	53.0	3.0	1.0	4944221.0	4369.0	24.41	-	2.29	12.0	211932.0	5018406.0	36.0	4675080.0	48.0	52.22	1.0	4834806.0	42.0	57.0	203076.0	110636.0	4160983.0	42.0	4.0	4160983.0	2.0	5018406.0	4160983.0	9.0	8.0	93236.0	4967241.0	96.144	15.0	1.0	4160983.0	5010356.0	203076.0	28.0	4160983.0	4805932.0	519596.0	16.0
2007LSAL06045	80.9413	0.979	1.0	1.059	52.04	1.0	46.0	3.0	1.0	5087822.0	4398.0	26.29	-	2.22	7.0	171514.0	5144515.0	104.0	4801299.0	44.0	52.22	0.74	5046412.0	109.0	48.0	238791.0	125161.0	4431503.0	109.0	3.0	4431503.0	3.0	5144515.0	4431503.0	5.0	7.0	97639.0	5101844.0	96.635	13.0	1.0	4431503.0	5113565.0	238791.0	13.0	4431503.0	5046412.0	636778.0	15.0
2007LSAL07385	108.45	0.98	1.0	1.018	52.09	2.0	44.0	6.0	2.0	4917914.0	4390.0	22.28	-	2.04	10.0	159017.0	4944318.0	14.0	4704724.0	53.0	52.22	1.03	4884209.0	20.0	54.0	303564.0	129832.0	2779984.0	20.0	2.0	1899760.0	3.0	4944318.0	2779984.0	8.0	5.0	115575.0	4930084.0	96.749	12.0	1.0	1899760.0	4941890.0	303564.0	15.0	2779984.0	4784355.0	951671.0	13.0
2008LSAL08547	117.068	0.9771	1.0	1.041	52.12	2.0	47.0	3.0	2.0	4972277.0	4383.0	21.53	-	3.12	12.0	174301.0	5050799.0	35.0	4692275.0	50.0	52.22	0.99	4911599.0	39.0	57.0	384720.0	115572.0	2725793.0	39.0	2.0	2150154.0	2.0	5050799.0	2725793.0	7.0	5.0	95600.0	5001995.0	96.482	10.0	1.0	2150154.0	5044992.0	384720.0	27.0	2725793.0	4875947.0	943902.0	11.0
2009LSAL02961	126.888	0.9698	1.0	1.021	52.15	1.0	44.0	4.0	1.0	4879526.0	4356.0	20.87	-	2.19	10.0	152839.0	4904122.0	26.0	4657674.0	46.0	52.22	1.02	4782166.0	32.0	47.0	358945.0	118860.0	3760341.0	32.0	2.0	3760341.0	3.0	4904122.0	3760341.0	9.0	5.0	118860.0	4885263.0	95.797	11.0	1.0	3760341.0	4896648.0	358945.0	13.0	3760341.0	4750471.0	644810.0	11.0
2009LSAL04654	131.399	0.9774	1.0	1.044	52.15	1.0	47.0	1.0	1.0	4923958.0	4392.0	21.04	0.0	1.92	3.0	51554.0	4940286.0	13.0	4687708.0	51.0	52.22	0.87	4887768.0	18.0	46.0	441434.0	139779.0	4887768.0	18.0	3.0	4887768.0	1.0	4940286.0	4887768.0	3.0	4.0	110877.0	4923958.0	96.401	10.0	1.0	4887768.0	4936091.0	282370.0	7.0	4887768.0	4887768.0	949608.0	11.0
2009LSAL09229	106.275	0.9774	1.0	1.044	52.15	1.0	53.0	2.0	1.0	4921177.0	4382.0	21.12	-	2.11	4.0	49099.0	4937831.0	8.0	4690441.0	47.0	52.22	1.01	4888077.0	13.0	52.0	336498.0	146212.0	4658635.0	13.0	3.0	4658635.0	2.0	4937831.0	4658635.0	4.0	5.0	139461.0	4921177.0	96.424	10.0	1.0	4658635.0	4936120.0	336498.0	9.0	4658635.0	4888077.0	906791.0	11.0
2010LSAL00144	96.7764	0.9777	1.0	1.042	52.16	2.0	55.0	3.0	2.0	4915197.0	4392.0	22.38	-	1.96	5.0	61372.0	4946389.0	42.0	4692005.0	38.0	52.22	0.93	4884812.0	47.0	44.0	254217.0	129614.0	2976210.0	47.0	2.0	1373844.0	3.0	4946389.0	2976210.0	5.0	6.0	129614.0	4915197.0	96.48	13.0	1.0	1373844.0	4935450.0	254217.0	12.0	2976210.0	4884812.0	916210.0	13.0
2010LSAL00169	79.5889	0.9776	1.0	1.044	52.15	1.0	44.0	1.0	1.0	4925209.0	4390.0	23.16	0.0	2.03	3.0	50154.0	4939828.0	10.0	4690708.0	42.0	52.22	0.95	4889019.0	14.0	46.0	254208.0	139587.0	4889019.0	14.0	3.0	4889019.0	1.0	4939828.0	4889019.0	3.0	6.0	132088.0	4925209.0	96.444	12.0	1.0	4889019.0	4937409.0	254208.0	7.0	4889019.0	4889019.0	915216.0	13.0
2013LSAL02233	278.129	0.9771	1.0	1.046	52.18	2.0	53.0	2.0	2.0	4923427.0	4398.0	21.85	-	2.13	3.0	35576.0	4940677.0	10.0	4693184.0	42.0	52.22	0.77	4904651.0	13.0	41.0	303747.0	141914.0	3420734.0	13.0	1.0	1483917.0	2.0	4940677.0	3420734.0	3.0	5.0	111638.0	4923427.0	96.497	11.0	1.0	1483917.0	4938595.0	303747.0	8.0	3420734.0	4904651.0	907369.0	12.0
2013LSAL03045	233.184	0.9782	1.0	1.097	52.21	1.0	53.0	1.0	1.0	5167658.0	4395.0	18.88	0.0	1.73	4.0	65047.0	5204002.0	26.0	4915637.0	43.0	52.22	1.0	5138320.0	30.0	47.0	225595.0	110979.0	5138320.0	30.0	3.0	5138320.0	1.0	5204002.0	5138320.0	3.0	6.0	102964.0	5173895.0	96.484	13.0	1.0	5138320.0	5193241.0	225595.0	12.0	5138320.0	5138320.0	952882.0	15.0
2013LSAL03823	215.932	0.9783	1.0	1.043	52.15	2.0	54.0	2.0	2.0	4918104.0	4392.0	19.67	-	2.13	6.0	54014.0	4941938.0	9.0	4694120.0	39.0	52.22	0.97	4887719.0	13.0	48.0	254217.0	129882.0	3518081.0	13.0	2.0	1369638.0	2.0	4941938.0	3518081.0	4.0	5.0	112494.0	4929394.0	96.487	12.0	1.0	1369638.0	4940309.0	254217.0	9.0	3518081.0	4887719.0	915549.0	13.0
2013LSAL04317	234.969	0.9797	1.0	1.037	52.11	1.0	51.0	2.0	1.0	4983321.0	4399.0	21.41	0.0	1.98	5.0	135848.0	5004133.0	17.0	4733015.0	48.0	52.22	1.02	4941927.0	20.0	53.0	225908.0	143123.0	4868107.0	20.0	2.0	4868107.0	2.0	5004133.0	4868107.0	4.0	7.0	95800.0	4990476.0	96.644	14.0	1.0	4868107.0	4997717.0	225908.0	10.0	4868107.0	4941927.0	637250.0	15.0
2013LSAL04650	275.102	0.9779	1.0	1.039	52.15	1.0	51.0	1.0	1.0	4915200.0	4396.0	20.1	0.0	2.43	4.0	83092.0	4953712.0	29.0	4693788.0	33.0	52.22	0.97	4869734.0	33.0	46.0	254210.0	135058.0	4869734.0	33.0	2.0	4869734.0	1.0	4953712.0	4869734.0	4.0	6.0	129593.0	4915200.0	96.494	12.0	1.0	4869734.0	4943960.0	254210.0	14.0	4869734.0	4869734.0	917371.0	13.0
2014LSAL00330	237.639	0.9782	1.0	1.043	52.14	1.0	46.0	1.0	1.0	4915484.0	4389.0	21.04	0.0	2.5	4.0	60904.0	4950399.0	15.0	4692967.0	45.0	52.22	0.93	4888448.0	20.0	53.0	358729.0	142600.0	4888448.0	20.0	3.0	4888448.0	1.0	4950399.0	4888448.0	3.0	5.0	142600.0	4922227.0	96.488	11.0	1.0	4888448.0	4947427.0	358729.0	13.0	4888448.0	4888448.0	907918.0	11.0
2014LSAL01907	266.822	0.9775	1.0	1.037	52.15	2.0	52.0	3.0	2.0	4988144.0	4393.0	21.89	-	2.54	15.0	187754.0	5050363.0	34.0	4694225.0	43.0	52.22	0.87	4898060.0	38.0	47.0	289603.0	99089.0	2714621.0	38.0	2.0	2147434.0	2.0	5050363.0	2714621.0	10.0	6.0	91125.0	5017903.0	96.512	13.0	1.0	2147434.0	5044576.0	282049.0	25.0	2714621.0	4862055.0	648672.0	14.0
2014LSAL02324	146.215	0.9722	1.0	1.026	52.12	2.0	40.0	3.0	2.0	4913232.0	4367.0	22.37	-	2.19	8.0	142061.0	4928572.0	8.0	4668672.0	49.0	52.22	0.77	4847162.0	13.0	49.0	368517.0	134685.0	3209052.0	13.0	3.0	1576799.0	3.0	4928572.0	3209052.0	7.0	5.0	99179.0	4920387.0	96.006	11.0	1.0	1576799.0	4927148.0	368517.0	11.0	3209052.0	4847162.0	637218.0	12.0
2014LSAL02850	236.26	0.9741	1.0	1.039	52.17	1.0	43.0	1.0	1.0	4867142.0	4384.0	18.88	0.0	2.5	5.0	44332.0	4898327.0	13.0	4676130.0	42.0	52.22	1.1	4853441.0	16.0	42.0	289600.0	149894.0	4853441.0	16.0	2.0	4853441.0	1.0	4898327.0	4853441.0	2.0	6.0	149894.0	4886260.0	96.168	11.0	1.0	4853441.0	4894278.0	289600.0	8.0	4853441.0	4853441.0	593295.0	11.0
2014LSAL03093	293.624	0.9824	1.0	1.026	52.05	1.0	37.0	3.0	1.0	4984303.0	4420.0	22.0	0.0	3.14	4.0	153463.0	4984550.0	3.0	4765846.0	37.0	52.22	0.74	4963052.0	5.0	40.0	421661.0	215629.0	4830986.0	5.0	1.0	4830986.0	2.0	4984550.0	4830986.0	4.0	6.0	215629.0	4984303.0	96.951	10.0	1.0	4830986.0	4984303.0	421661.0	4.0	4830986.0	4924881.0	522641.0	10.0
2014LSAL03156	188.628	0.9777	1.0	1.043	52.13	2.0	52.0	2.0	2.0	4920356.0	4385.0	22.24	-	2.07	4.0	64103.0	4952014.0	38.0	4691351.0	43.0	52.22	0.89	4887256.0	43.0	47.0	245349.0	101771.0	3449477.0	43.0	3.0	1437779.0	2.0	4952014.0	3449477.0	4.0	6.0	96361.0	4920356.0	96.468	13.0	1.0	1437779.0	4942388.0	245349.0	11.0	3449477.0	4887256.0	856388.0	14.0
2014LSAL04713	173.198	0.9794	1.0	1.03	52.11	1.0	51.0	3.0	1.0	4949018.0	4405.0	24.71	0.0	2.62	6.0	135385.0	4969325.0	18.0	4700392.0	43.0	52.22	0.89	4915395.0	21.0	47.0	237557.0	105310.0	4833762.0	21.0	2.0	4833762.0	2.0	4969325.0	4833762.0	5.0	7.0	105310.0	4956173.0	96.64	14.0	1.0	4833762.0	4963323.0	237557.0	11.0	4833762.0	4886664.0	637318.0	14.0
2014LSAL05090	279.568	0.9846	1.0	1.026	52.19	1.0	30.0	2.0	1.0	4934406.0	4428.0	20.29	0.0	2.76	2.0	95703.0	4936149.0	6.0	4777445.0	54.0	52.22	1.03	4934406.0	7.0	38.0	638089.0	265699.0	4840446.0	7.0	0.0	4840446.0	2.0	4936149.0	4840446.0	2.0	3.0	265699.0	4934406.0	97.124	6.0	1.0	4840446.0	4934406.0	638089.0	2.0	4840446.0	4934406.0	940760.0	6.0
ERR1540278	44.5916	0.9759	2.0	1.003	52.16	2.0	44.0	3.0	2.0	4915151.0		22.67		2.5	3.0	230600.0	4928753.0	27.0	4694058.0	57.0	52.22	1.46	4915151.0	-		254083.0	140231.0	2101209.0	31.0	3.0	1919794.0	3.0	-	1919794.0	3.0	5.0	140231.0	4915151.0	96.427	12.0	2.0	1919794.0	4921758.0	254083.0	5.0	1919794.0	4915151.0	952526.0	12.0
ERR1540297	48.1918	0.9801	2.0	1.003	52.14	2.0	41.0	3.0	2.0	4787884.0		23.47		2.72	3.0	94934.0	4815925.0	108.0	4716996.0	78.0	52.22	2.18	4787884.0	-		385818.0	149662.0	2199005.0	113.0	2.0	1856546.0	3.0	-	1856546.0	3.0	5.0	149662.0	4787884.0	96.931	10.0	2.0	1856546.0	4787884.0	385818.0	3.0	1856546.0	4787884.0	723349.0	10.0
ERR1540346	48.436	0.9777	1.0	1.002	52.15	1.0	43.0	1.0	1.0	4943611.0		21.82		1.74	4.0	260589.0	4975068.0	30.0	4713464.0	34.0	52.22	0.66	4906661.0	43.0		355105.0	146228.0	4906661.0	43.0	1.0	4906661.0	1.0	4975068.0	4906661.0	3.0	4.0	101416.0	4949423.0	96.815	9.0	1.0	4906661.0	4960253.0	355105.0	7.0	4906661.0	4906661.0	953587.0	10.0
ERR1540417	101.599	0.9821	1.0	1.002	52.14	1.0	50.0	1.0	1.0	4809597.0		26.32		3.65	1.0	85476.0	4810822.0	0.0	4723713.0	52.0	52.22	1.06	4809597.0	5.0		288982.0	129529.0	4809597.0	5.0	1.0	4809597.0	1.0	4810822.0	4809597.0	1.0	6.0	149813.0	4809597.0	97.131	12.0	1.0	4809597.0	4809597.0	288982.0	1.0	4809597.0	4809597.0	601197.0	11.0
ERR1540418	48.2034	0.9749	1.0	1.001	52.14	1.0	41.0	2.0	1.0	4851461.0		37.68		2.33	3.0	201855.0	4880706.0	38.0	4675281.0	41.0	52.22	0.82	4851461.0	41.0		440203.0	181968.0	4757304.0	41.0	1.0	4757304.0	2.0	4880706.0	4757304.0	2.0	4.0	181968.0	4856621.0	96.218	8.0	1.0	4757304.0	4866866.0	440203.0	7.0	4757304.0	4851461.0	1052032.0	8.0
ERR1540441	112.634	0.9759	1.0	1.002	52.16	1.0	40.0	1.0	1.0	4932970.0		21.69		2.13	3.0	252287.0	4953498.0	9.0	4700021.0	57.0	52.22	1.17	4920946.0	15.0		293815.0	185488.0	4920946.0	15.0	1.0	4920946.0	1.0	4953498.0	4920946.0	2.0	5.0	150191.0	4939306.0	96.543	10.0	1.0	4920946.0	4949701.0	293815.0	6.0	4920946.0	4920946.0	952356.0	11.0
ERR1540464	86.7757	0.9838	1.0	1.002	52.03	1.0	36.0	2.0	1.0	4905731.0		15.19		1.37	2.0	170927.0	4914141.0	11.0	4742162.0	46.0	52.22	0.75	4905731.0	19.0		302774.0	140177.0	4860564.0	19.0	1.0	4860564.0	1.0	4914141.0	4860564.0	2.0	6.0	127701.0	4905731.0	97.448	11.0	1.0	4860564.0	4908038.0	302774.0	3.0	4860564.0	4860564.0	593544.0	12.0
ERR1540476	74.7188	0.9782	1.0	1.003	52.05	1.0	45.0	2.0	1.0	5102074.0		25.63		1.98	4.0	407693.0	5127213.0	20.0	4716343.0	40.0	52.22	0.76	5081014.0	23.0		282657.0	135103.0	4986468.0	23.0	1.0	4986468.0	2.0	5127213.0	4986468.0	3.0	6.0	101900.0	5110560.0	96.884	12.0	1.0	4986468.0	5118900.0	269023.0	7.0	4986468.0	5081014.0	592253.0	14.0
ERR1540508	89.3414	0.9788	1.0	1.002	52.07	1.0	40.0	1.0	1.0	4957705.0		21.95		2.06	3.0	257075.0	4976574.0	9.0	4712615.0	54.0	52.22	0.74	4957705.0	13.0		253777.0	130671.0	4957705.0	13.0	1.0	4957705.0	1.0	4976574.0	4957705.0	1.0	8.0	130068.0	4972090.0	96.989	15.0	1.0	4957705.0	4972090.0	253777.0	3.0	4957705.0	4957705.0	462330.0	16.0
ERR1744967	64.9417	0.9803	1.0	1.002	52.06	2.0	33.0	6.0	2.0	5119934.0		20.77		3.02	8.0	467497.0	5140725.0	16.0	4669630.0	65.0	52.22	1.79	5105010.0	-		341073.0	139933.0	3496659.0	21.0	3.0	763505.0	5.0	-	3496659.0	7.0	5.0	130088.0	5125973.0	96.044	11.0	1.0	763505.0	5136874.0	341073.0	12.0	3496659.0	5064936.0	951952.0	13.0
ERR1744968	44.2404	0.9782	1.0	1.002	52.08	1.0	37.0	4.0	1.0	5149142.0		20.69		3.79	5.0	459275.0	5159094.0	10.0	4697132.0	68.0	52.22	2.15	5131199.0	11.0		450807.0	149741.0	4888396.0	11.0	1.0	4888396.0	3.0	5159094.0	4888396.0	5.0	4.0	115309.0	5149142.0	96.598	8.0	1.0	4888396.0	5157609.0	450807.0	8.0	4888396.0	5091125.0	951336.0	10.0
ERR1744969	48.6192	0.9804	1.0	1.002	52.09	1.0	37.0	4.0	1.0	5164688.0		22.27		3.36	5.0	464420.0	5172805.0	13.0	4703646.0	54.0	52.22	2.07	5146745.0	17.0		299262.0	139997.0	4903905.0	17.0	2.0	4903905.0	3.0	5172805.0	4903905.0	5.0	6.0	129797.0	5164688.0	96.768	12.0	1.0	4903905.0	5169139.0	299262.0	7.0	4903905.0	5106671.0	586467.0	14.0
ERR1744970	64.1191	0.9805	1.0	1.001	52.09	2.0	34.0	5.0	2.0	5125287.0		20.37		3.51	7.0	435372.0	5144765.0	14.0	4709057.0	69.0	52.22	2.12	5110363.0	-		439675.0	244487.0	3575887.0	17.0	2.0	1291636.0	4.0	-	3575887.0	6.0	4.0	166064.0	5131327.0	96.821	8.0	1.0	1291636.0	5142227.0	439675.0	11.0	3575887.0	5070289.0	952497.0	9.0
ERR1744971	47.1795	0.9804	1.0	1.001	52.09	1.0	32.0	4.0	1.0	5135828.0		19.94		3.61	6.0	435988.0	5148635.0	14.0	4712372.0	69.0	52.22	2.21	5117885.0	15.0		358058.0	149665.0	4875045.0	15.0	1.0	4875045.0	3.0	5148635.0	4875045.0	5.0	5.0	146228.0	5141867.0	96.93	10.0	1.0	4875045.0	5146315.0	358058.0	8.0	4875045.0	5077811.0	685743.0	11.0
ERR1744972	84.4224	0.9799	1.0	1.002	51.78	2.0	42.0	8.0	2.0	5219962.0		20.93		3.32	13.0	621300.0	5323170.0	183.0	4698611.0	68.0	52.22	2.16	5181747.0	-		461527.0	149741.0	2855222.0	187.0	3.0	1365921.0	6.0	-	2855222.0	10.0	4.0	95643.0	5235853.0	96.608	8.0	1.0	1365921.0	5268139.0	439876.0	24.0	2855222.0	5115622.0	821585.0	11.0
ERR1843316	81.1849	0.9769	1.0	1.002	52.06	1.0	43.0	1.0	1.0	4919907.0		21.89		1.87	2.0	265427.0	4976123.0	90.0	4706436.0	48.0	52.22	0.88	4919907.0	95.0		268763.0	146258.0	4919907.0	95.0	1.0	4919907.0	1.0	4976123.0	4919907.0	1.0	5.0	135103.0	4925089.0	96.771	12.0	1.0	4919907.0	4935375.0	214652.0	5.0	4919907.0	4919907.0	952533.0	13.0
ERR1843317	61.1762	0.9779	1.0	1.001	52.06	1.0	38.0	3.0	1.0	4945739.0		5.8		0.83	5.0	283843.0	4992986.0	77.0	4707971.0	36.0	52.22	0.94	4912496.0	83.0		416838.0	239600.0	4782896.0	83.0	1.0	4782896.0	2.0	4992986.0	4782896.0	5.0	5.0	239600.0	4945739.0	96.848	8.0	1.0	4782896.0	4961432.0	416838.0	9.0	4782896.0	4874103.0	934580.0	8.0
ERR1843326	118.356	0.9777	1.0	1.002	52.16	1.0	37.0	1.0	1.0	4947413.0		22.58		2.42	2.0	247819.0	4960511.0	5.0	4712161.0	50.0	52.22	0.73	4928537.0	11.0		439860.0	187133.0	4928537.0	11.0	1.0	4928537.0	1.0	4960511.0	4928537.0	2.0	4.0	187133.0	4947413.0	96.827	9.0	1.0	4928537.0	4958243.0	355105.0	5.0	4928537.0	4928537.0	952908.0	9.0
ERR1843330	118.495	0.9769	1.0	1.002	52.16	1.0	35.0	1.0	1.0	4885356.0		21.34		1.81	3.0	201898.0	4909694.0	7.0	4706677.0	50.0	52.22	0.79	4885356.0	10.0		439981.0	166395.0	4885356.0	10.0	1.0	4885356.0	1.0	4909694.0	4885356.0	1.0	4.0	166395.0	4896852.0	96.753	9.0	1.0	4885356.0	4907537.0	439981.0	6.0	4885356.0	4885356.0	952393.0	9.0
ERR1843332	93.2846	0.977	1.0	1.003	52.18	1.0	60.0	1.0	1.0	4944354.0		23.8		2.92	3.0	278198.0	4992459.0	64.0	4712546.0	56.0	52.22	1.46	4933515.0	70.0		188153.0	90209.0	4933515.0	70.0	1.0	4933515.0	1.0	4992459.0	4933515.0	2.0	7.0	81466.0	4952209.0	96.723	17.0	1.0	4933515.0	4965290.0	188153.0	7.0	4933515.0	4933515.0	624986.0	19.0
ERR1843337	81.2279	0.9768	1.0	1.002	52.11	1.0	45.0	1.0	1.0	4955558.0		23.15		1.66	3.0	282706.0	4992652.0	32.0	4708739.0	44.0	52.22	0.86	4955558.0	39.0		271565.0	135028.0	4955558.0	39.0	1.0	4955558.0	1.0	4992652.0	4955558.0	1.0	6.0	130068.0	4966924.0	96.772	12.0	1.0	4955558.0	4979021.0	271565.0	7.0	4955558.0	4955558.0	951467.0	13.0
ERR1917138	110.424	0.9738	1.0	1.003	52.13	1.0	52.0	2.0	1.0	4921942.0		29.0		3.4	10.0	304144.0	4996441.0	43.0	4689528.0	51.0	52.22	1.18	4854315.0	58.0		254727.0	150053.0	4821937.0	58.0	2.0	4821937.0	1.0	4996441.0	4821937.0	7.0	7.0	132534.0	4943643.0	96.345	13.0	1.0	4821937.0	4984200.0	254727.0	24.0	4821937.0	4821937.0	489696.0	14.0
ERR1917141	157.431	0.9765	1.0	1.007	52.18	1.0	72.0	1.0	1.0	4956988.0		23.55		2.41	2.0	254116.0	4983784.0	16.0	4728322.0	76.0	52.22	1.75	4938112.0	34.0		165275.0	80852.0	4938112.0	34.0	1.0	4938112.0	1.0	4983784.0	4938112.0	2.0	6.0	79900.0	4956988.0	96.693	17.0	1.0	4938112.0	4976257.0	159106.0	9.0	4938112.0	4938112.0	856104.0	18.0
ERR1917154	62.9127	0.9747	1.0	1.003	52.16	1.0	38.0	1.0	1.0	4915997.0		21.39		1.96	1.0	225081.0	4928793.0	15.0	4702795.0	70.0	52.22	1.2	4915997.0	24.0		446285.0	187630.0	4915997.0	24.0	1.0	4915997.0	1.0	4928793.0	4915997.0	1.0	4.0	187630.0	4915997.0	96.52	8.0	1.0	4915997.0	4921515.0	446285.0	3.0	4915997.0	4915997.0	953235.0	8.0
ERR1917157	39.7472	0.9772	1.0	1.003	52.16	1.0	35.0	1.0	1.0	4947274.0		24.18		3.11	2.0	257544.0	4971987.0	24.0	4712283.0	64.0	52.22	1.21	4928398.0	41.0		462128.0	186966.0	4928398.0	41.0	1.0	4928398.0	1.0	4971987.0	4928398.0	2.0	4.0	186966.0	4947274.0	96.79	8.0	1.0	4928398.0	4958104.0	462128.0	5.0	4928398.0	4928398.0	952414.0	8.0
ERR2003330	89.8287	0.9802	1.0	1.003	52.1	1.0	37.0	1.0	1.0	4898079.0		22.78		1.87	6.0	243961.0	4973851.0	64.0	4728811.0	57.0	52.22	1.05	4886057.0	81.0		439891.0	223578.0	4886057.0	81.0	2.0	4886057.0	1.0	4973851.0	4886057.0	2.0	4.0	166390.0	4926530.0	97.076	8.0	1.0	4886057.0	4945293.0	439891.0	12.0	4886057.0	4886057.0	952775.0	9.0
ERR2003331	98.0045	0.9778	1.0	1.003	52.1	1.0	36.0	1.0	1.0	4949441.0		20.81		1.87	2.0	273202.0	4989939.0	57.0	4716116.0	41.0	52.22	0.76	4930565.0	66.0		355105.0	149879.0	4930565.0	66.0	1.0	4930565.0	1.0	4989939.0	4930565.0	2.0	5.0	149879.0	4949441.0	96.859	10.0	1.0	4930565.0	4960271.0	355105.0	5.0	4930565.0	4930565.0	953296.0	10.0
ERR2003332	57.6112	0.9784	1.0	1.002	52.1	1.0	39.0	1.0	1.0	4940458.0		21.27		1.74	2.0	242036.0	4962050.0	25.0	4718788.0	49.0	52.22	0.83	4928434.0	26.0		355105.0	166393.0	4928434.0	26.0	1.0	4928434.0	1.0	4962050.0	4928434.0	2.0	5.0	166393.0	4940458.0	96.99	10.0	1.0	4928434.0	4951416.0	355105.0	5.0	4928434.0	4928434.0	952086.0	10.0
ERR2003333	82.4304	0.9705	1.0	1.002	52.17	1.0	35.0	2.0	1.0	4876742.0		22.47		1.76	2.0	212730.0	4887736.0	18.0	4672484.0	46.0	52.22	0.9	4876742.0	25.0		602502.0	375658.0	4782729.0	25.0	1.0	4782729.0	2.0	4887736.0	4782729.0	2.0	3.0	375658.0	4876742.0	96.033	6.0	1.0	4782729.0	4878017.0	602502.0	3.0	4782729.0	4876742.0	1210985.0	6.0
ERR2003334	78.9385	0.9777	1.0	1.002	52.14	1.0	38.0	1.0	1.0	4949263.0		22.08		1.77	2.0	261293.0	4973369.0	29.0	4711479.0	44.0	52.22	0.76	4930387.0	35.0		324745.0	149880.0	4930387.0	35.0	1.0	4930387.0	1.0	4973369.0	4930387.0	2.0	5.0	149880.0	4949263.0	96.78	10.0	1.0	4930387.0	4960093.0	324745.0	5.0	4930387.0	4930387.0	917023.0	10.0
ERR2003335	71.2878	0.9775	1.0	1.002	52.14	1.0	39.0	1.0	1.0	4947407.0		23.5		2.7	2.0	257837.0	4973327.0	28.0	4715045.0	43.0	52.22	0.76	4928531.0	38.0		412693.0	188153.0	4928531.0	38.0	1.0	4928531.0	1.0	4973327.0	4928531.0	2.0	5.0	188153.0	4947407.0	96.88	9.0	1.0	4928531.0	4958237.0	412693.0	5.0	4928531.0	4928531.0	917276.0	9.0
ERR2003336	33.4921	0.9824	1.0	1.001	52.16	1.0	32.0	2.0	1.0	4901489.0		23.97		2.29	3.0	191634.0	4920452.0	16.0	4725888.0	34.0	52.22	0.77	4901489.0	19.0		521323.0	141556.0	4792623.0	19.0	1.0	4792623.0	2.0	4920452.0	4792623.0	2.0	3.0	129832.0	4907495.0	97.239	7.0	1.0	4792623.0	4914294.0	521323.0	5.0	4792623.0	4901489.0	1608628.0	8.0
ERR2003339	49.4022	0.9826	1.0	1.002	52.15	1.0	39.0	2.0	1.0	4903823.0		24.4		2.58	3.0	199263.0	4932403.0	35.0	4732480.0	38.0	52.22	0.93	4903823.0	39.0		440276.0	133613.0	4794957.0	39.0	1.0	4794957.0	2.0	4932403.0	4794957.0	2.0	4.0	133613.0	4909829.0	97.267	9.0	1.0	4794957.0	4917995.0	440276.0	6.0	4794957.0	4903823.0	1208773.0	9.0
ERR2003340	52.12	0.9828	1.0	1.002	52.16	1.0	28.0	3.0	1.0	4901632.0		25.66		2.33	3.0	203941.0	4935347.0	54.0	4726701.0	45.0	52.22	0.75	4901632.0	62.0		520897.0	439934.0	4792507.0	62.0	1.0	4792507.0	2.0	4935347.0	4792507.0	3.0	3.0	439934.0	4901632.0	97.25	5.0	1.0	4792507.0	4914948.0	520897.0	8.0	4792507.0	4858325.0	1596426.0	5.0
ERR2003341	60.1645	0.9807	1.0	1.003	52.09	1.0	38.0	3.0	1.0	5021374.0		19.79		1.93	4.0	337120.0	5062937.0	56.0	4723120.0	59.0	52.22	1.05	5010578.0	64.0		461813.0	303992.0	4904246.0	64.0	1.0	4904246.0	2.0	5062937.0	4904246.0	4.0	4.0	149882.0	5021374.0	97.037	7.0	1.0	4904246.0	5039879.0	461813.0	11.0	4904246.0	4973287.0	1153847.0	8.0
ERR2174766	72.2753	0.9767	1.0	1.002	52.2	1.0	64.0	1.0	1.0	4938696.0		27.0		3.75	3.0	260204.0	4966331.0	34.0	4703912.0	69.0	52.22	1.73	4907368.0	43.0		264122.0	74711.0	4907368.0	43.0	1.0	4907368.0	1.0	4966331.0	4907368.0	3.0	7.0	73807.0	4938696.0	96.686	17.0	1.0	4907368.0	4949526.0	264122.0	6.0	4907368.0	4907368.0	462211.0	18.0
ERR2174767	76.7113	0.9776	1.0	1.002	52.17	1.0	40.0	1.0	1.0	4940885.0		23.16		3.14	3.0	269412.0	4983183.0	44.0	4712308.0	48.0	52.22	0.94	4929894.0	52.0		271374.0	135103.0	4929894.0	52.0	1.0	4929894.0	1.0	4983183.0	4929894.0	2.0	5.0	130068.0	4948779.0	96.89	12.0	1.0	4929894.0	4963702.0	271374.0	9.0	4929894.0	4929894.0	953199.0	13.0
ERR2174768	71.3491	0.9769	1.0	1.003	52.19	1.0	57.0	1.0	1.0	4942943.0		24.79		3.7	2.0	249105.0	4961059.0	12.0	4711107.0	59.0	52.22	1.45	4924067.0	25.0		234312.0	97790.0	4924067.0	25.0	1.0	4924067.0	1.0	4961059.0	4924067.0	2.0	7.0	91327.0	4942943.0	96.754	15.0	1.0	4924067.0	4953773.0	234312.0	5.0	4924067.0	4924067.0	462139.0	16.0
ERR2174769	50.3002	0.9745	1.0	1.002	52.28	1.0	69.0	1.0	1.0	4914386.0		23.93		4.57	4.0	248866.0	4938375.0	14.0	4682433.0	111.0	52.22	2.69	4891029.0	20.0		184709.0	74384.0	4891029.0	20.0	1.0	4891029.0	1.0	4938375.0	4891029.0	3.0	9.0	71701.0	4922097.0	96.337	19.0	1.0	4891029.0	4932927.0	184709.0	7.0	4891029.0	4891029.0	537308.0	20.0
ERR2174775	64.0737	0.9765	1.0	1.002	52.22	1.0	64.0	1.0	1.0	4859756.0		22.62		2.85	2.0	167608.0	4873713.0	7.0	4703092.0	75.0	52.22	1.79	4840982.0	13.0		220735.0	81342.0	4840982.0	13.0	1.0	4840982.0	1.0	4873713.0	4840982.0	2.0	8.0	81342.0	4859756.0	96.656	17.0	1.0	4840982.0	4870586.0	220735.0	5.0	4840982.0	4840982.0	459648.0	17.0
ERR2174778	45.8054	0.9693	1.0	1.001	52.34	1.0	79.0	1.0	1.0	4868566.0		23.15		4.13	3.0	240034.0	4890232.0	12.0	4645839.0	114.0	52.22	3.05	4845360.0	15.0		118769.0	55247.0	4845360.0	15.0	1.0	4845360.0	1.0	4890232.0	4845360.0	3.0	10.0	55247.0	4868566.0	95.675	26.0	1.0	4845360.0	4887151.0	118769.0	9.0	4845360.0	4845360.0	744080.0	26.0
ERR2174779	59.9477	0.9772	1.0	1.003	52.15	1.0	45.0	2.0	1.0	5022379.0		21.98		2.49	4.0	351778.0	5059519.0	41.0	4705290.0	48.0	52.22	1.13	4993574.0	56.0		355198.0	129901.0	4928381.0	56.0	1.0	4928381.0	2.0	5059519.0	4928381.0	4.0	5.0	101762.0	5022379.0	96.654	12.0	1.0	4928381.0	5040956.0	355198.0	10.0	4928381.0	4993574.0	833903.0	13.0
ERR2174782	60.6006	0.9757	1.0	1.002	52.2	1.0	42.0	1.0	1.0	4929928.0		23.18		3.11	4.0	259521.0	4962998.0	25.0	4700433.0	88.0	52.22	1.65	4905414.0	36.0		270504.0	129928.0	4905414.0	36.0	1.0	4905414.0	1.0	4962998.0	4905414.0	3.0	5.0	114606.0	4936266.0	96.639	11.0	1.0	4905414.0	4950974.0	270504.0	8.0	4905414.0	4905414.0	951895.0	12.0
ERR2174786	59.539	0.9761	1.0	1.002	52.23	1.0	49.0	1.0	1.0	4908559.0		23.24		3.09	2.0	223532.0	4923459.0	19.0	4696446.0	74.0	52.22	1.93	4889683.0	25.0		254521.0	118428.0	4889683.0	25.0	1.0	4889683.0	1.0	4923459.0	4889683.0	2.0	6.0	118428.0	4908559.0	96.556	13.0	1.0	4889683.0	4915367.0	254521.0	4.0	4889683.0	4889683.0	649497.0	13.0
ERR2174788	57.1916	0.9777	1.0	1.002	52.13	1.0	39.0	2.0	1.0	5027719.0		21.01		1.98	4.0	354793.0	5067548.0	55.0	4711195.0	47.0	52.22	0.91	4990583.0	67.0		355192.0	129901.0	4927200.0	67.0	1.0	4927200.0	2.0	5067548.0	4927200.0	4.0	5.0	98942.0	5027719.0	96.829	12.0	1.0	4927200.0	5043491.0	355192.0	11.0	4927200.0	4990583.0	834451.0	14.0
ERR2174790	63.976	0.9801	1.0	1.002	52.1	1.0	53.0	2.0	1.0	5058226.0		21.87		2.38	4.0	419285.0	5143629.0	105.0	4723737.0	49.0	52.22	1.22	5058226.0	112.0		282282.0	101900.0	4942343.0	112.0	1.0	4942343.0	2.0	5143629.0	4942343.0	2.0	5.0	85444.0	5072702.0	97.049	12.0	1.0	4942343.0	5098168.0	251160.0	14.0	4942343.0	5058226.0	952963.0	15.0
ERR2174791	67.5781	0.9765	1.0	1.002	52.2	1.0	54.0	1.0	1.0	4893299.0		21.1		2.87	2.0	283611.0	4964216.0	90.0	4680135.0	68.0	52.22	1.75	4893299.0	95.0		160878.0	97896.0	4893299.0	95.0	2.0	4893299.0	1.0	4964216.0	4893299.0	1.0	8.0	97013.0	4899450.0	96.18	17.0	1.0	4893299.0	4924082.0	160878.0	12.0	4893299.0	4893299.0	833296.0	18.0
ERR2174793	82.5658	0.9772	1.0	1.002	52.19	1.0	55.0	2.0	1.0	4936048.0		23.03		2.55	4.0	295323.0	5004309.0	89.0	4708076.0	58.0	52.22	1.42	4912637.0	-		219100.0	97873.0	3822640.0	97.0	2.0	3822640.0	2.0	-	3822640.0	4.0	6.0	96346.0	4936048.0	96.709	14.0	1.0	3822640.0	4966772.0	219100.0	18.0	3822640.0	4912637.0	802493.0	15.0
ERR2174794	55.217	0.9776	1.0	1.002	52.17	1.0	47.0	1.0	1.0	4946744.0		24.59		2.98	2.0	255943.0	4967079.0	20.0	4710237.0	51.0	52.22	1.31	4927868.0	28.0		244499.0	101566.0	4927868.0	28.0	1.0	4927868.0	1.0	4967079.0	4927868.0	2.0	6.0	97168.0	4946744.0	96.779	13.0	1.0	4927868.0	4957574.0	244499.0	5.0	4927868.0	4927868.0	916507.0	14.0
ERR2174795	76.7416	0.9803	1.0	1.002	52.16	1.0	33.0	1.0	1.0	4860957.0		20.68		2.01	2.0	231170.0	4958897.0	96.0	4724526.0	55.0	52.22	0.87	4860957.0	106.0		536472.0	355105.0	4860957.0	106.0	1.0	4860957.0	1.0	4958897.0	4860957.0	1.0	4.0	225487.0	4870616.0	97.144	6.0	1.0	4860957.0	4918543.0	536472.0	18.0	4860957.0	4860957.0	950723.0	7.0
ERR2174800	50.9688	0.9745	1.0	1.002	52.23	1.0	60.0	1.0	1.0	4880029.0		22.31		3.42	3.0	228829.0	4917442.0	15.0	4687170.0	95.0	52.22	2.4	4880029.0	18.0		161346.0	94534.0	4880029.0	18.0	1.0	4880029.0	1.0	4917442.0	4880029.0	1.0	9.0	90758.0	4895165.0	96.348	18.0	1.0	4880029.0	4913550.0	161346.0	9.0	4880029.0	4880029.0	439275.0	19.0
ERR2174801	46.4468	0.977	1.0	1.002	52.18	1.0	44.0	1.0	1.0	4935764.0		22.61		2.81	3.0	249482.0	4960987.0	13.0	4710655.0	62.0	52.22	1.65	4924827.0	22.0		286629.0	150217.0	4924827.0	22.0	1.0	4924827.0	1.0	4960987.0	4924827.0	2.0	5.0	101780.0	4943712.0	96.805	10.0	1.0	4924827.0	4954542.0	286629.0	6.0	4924827.0	4924827.0	952330.0	11.0
ERR2174802	33.5235	0.9786	1.0	1.001	52.35	1.0	74.0	3.0	1.0	4883477.0		17.23		3.8	5.0	221234.0	4914363.0	28.0	4692424.0	126.0	52.22	3.44	4872231.0	33.0		225633.0	58910.0	4809049.0	33.0	1.0	4809049.0	1.0	4914363.0	4809049.0	4.0	7.0	58910.0	4892705.0	96.553	19.0	1.0	4809049.0	4904025.0	225633.0	9.0	4809049.0	4809049.0	573408.0	19.0
ERR2174803	71.3971	0.9829	1.0	1.001	52.2	1.0	56.0	2.0	1.0	4938314.0		12.69		1.93	2.0	226788.0	4954308.0	25.0	4726988.0	69.0	52.22	1.9	4938314.0	30.0		231954.0	83153.0	4844437.0	30.0	1.0	4844437.0	2.0	4954308.0	4844437.0	2.0	5.0	80889.0	4938314.0	97.189	15.0	1.0	4844437.0	4942686.0	231954.0	3.0	4844437.0	4938314.0	944980.0	16.0
ERR2174810	51.315	0.9672	1.0	1.002	52.46	1.0	73.0	1.0	1.0	4841739.0		24.36		6.52	3.0	235391.0	4874717.0	25.0	4637088.0	222.0	52.22	5.27	4815230.0	32.0		275875.0	71896.0	4815230.0	32.0	1.0	4815230.0	1.0	4874717.0	4815230.0	3.0	7.0	71896.0	4841739.0	95.348	15.0	1.0	4815230.0	4865212.0	275875.0	11.0	4815230.0	4815230.0	440873.0	15.0
ERR2174811	33.0472	0.9768	1.0	1.002	52.21	1.0	61.0	1.0	1.0	4935093.0		22.23		2.77	3.0	252680.0	4960823.0	13.0	4707896.0	80.0	52.22	1.83	4924150.0	24.0		188797.0	93011.0	4924150.0	24.0	1.0	4924150.0	1.0	4960823.0	4924150.0	2.0	6.0	90973.0	4942924.0	96.695	16.0	1.0	4924150.0	4953754.0	177900.0	6.0	4924150.0	4924150.0	952374.0	17.0
ERR2174812	69.9845	0.9769	1.0	1.003	52.24	1.0	62.0	1.0	1.0	4934379.0		22.89		2.53	3.0	269294.0	4978139.0	55.0	4708406.0	70.0	52.22	1.65	4923367.0	65.0		275850.0	94937.0	4923367.0	65.0	1.0	4923367.0	1.0	4978139.0	4923367.0	2.0	6.0	81626.0	4942162.0	96.681	15.0	1.0	4923367.0	4952992.0	275850.0	6.0	4923367.0	4923367.0	682085.0	16.0
ERR2174813	74.6167	0.9769	1.0	1.003	52.19	1.0	59.0	1.0	1.0	4933791.0		25.2		2.58	4.0	259032.0	4970678.0	14.0	4706934.0	59.0	52.22	1.65	4910344.0	27.0		271332.0	81247.0	4910344.0	27.0	1.0	4910344.0	1.0	4970678.0	4910344.0	3.0	5.0	78654.0	4941590.0	96.729	15.0	1.0	4910344.0	4964792.0	229849.0	11.0	4910344.0	4910344.0	833957.0	16.0
ERR2174828	57.436	0.9754	1.0	1.002	52.13	1.0	52.0	1.0	1.0	4930840.0		22.31		1.98	1.0	239349.0	4942077.0	13.0	4702122.0	40.0	52.22	0.99	4930840.0	23.0		269385.0	137957.0	4930840.0	23.0	1.0	4930840.0	1.0	4942077.0	4930840.0	1.0	6.0	137957.0	4930840.0	96.602	12.0	1.0	4930840.0	4934862.0	269385.0	2.0	4930840.0	4930840.0	677128.0	12.0
ERR2174829	70.2441	0.9747	1.0	1.002	52.17	1.0	61.0	1.0	1.0	4922740.0		22.94		3.18	2.0	248088.0	4941098.0	25.0	4690124.0	70.0	52.22	1.72	4910301.0	36.0		224766.0	86035.0	4910301.0	36.0	1.0	4910301.0	1.0	4941098.0	4910301.0	2.0	7.0	86008.0	4922740.0	96.389	16.0	1.0	4910301.0	4926762.0	219183.0	3.0	4910301.0	4910301.0	460561.0	17.0
ERR2174830	52.4504	0.976	1.0	1.002	52.16	1.0	59.0	1.0	1.0	4890885.0		22.06		2.17	4.0	239932.0	4946374.0	34.0	4703761.0	54.0	52.22	1.27	4890885.0	41.0		184125.0	76982.0	4890885.0	41.0	1.0	4890885.0	1.0	4946374.0	4890885.0	1.0	8.0	74335.0	4913486.0	96.67	19.0	1.0	4890885.0	4933094.0	184125.0	11.0	4890885.0	4890885.0	530762.0	20.0
ERR2174831	53.8592	0.976	1.0	1.003	52.15	1.0	40.0	1.0	1.0	4934283.0		22.5		2.32	3.0	253622.0	4959672.0	18.0	4702471.0	64.0	52.22	1.15	4922259.0	27.0		315473.0	163872.0	4922259.0	27.0	1.0	4922259.0	1.0	4959672.0	4922259.0	2.0	5.0	150207.0	4940619.0	96.621	10.0	1.0	4922259.0	4951014.0	315473.0	6.0	4922259.0	4922259.0	953199.0	11.0
ERR2174832	55.1899	0.9749	1.0	1.002	52.17	1.0	35.0	1.0	1.0	4904467.0		21.41		2.58	3.0	240716.0	4939311.0	17.0	4697992.0	59.0	52.22	1.15	4892443.0	25.0		275404.0	166285.0	4892443.0	25.0	1.0	4892443.0	1.0	4939311.0	4892443.0	2.0	6.0	166285.0	4910805.0	96.544	12.0	1.0	4892443.0	4932686.0	275404.0	9.0	4892443.0	4892443.0	501024.0	12.0
ERR2174833	57.8744	0.9775	1.0	1.002	52.15	1.0	55.0	2.0	1.0	4961454.0		27.79		3.07	2.0	269246.0	4974410.0	26.0	4701729.0	71.0	52.22	1.51	4961454.0	33.0		330521.0	105321.0	4867409.0	33.0	1.0	4867409.0	2.0	4974410.0	4867409.0	2.0	5.0	99673.0	4961454.0	96.691	12.0	1.0	4867409.0	4961454.0	330521.0	2.0	4867409.0	4961454.0	644676.0	13.0
ERR2174834	53.4695	0.9839	1.0	1.001	52.16	1.0	42.0	2.0	1.0	4945166.0		12.32		1.08	3.0	219489.0	4957559.0	14.0	4730083.0	42.0	52.22	0.95	4945166.0	21.0		431208.0	150843.0	4853380.0	21.0	1.0	4853380.0	2.0	4957559.0	4853380.0	2.0	5.0	150843.0	4950243.0	97.418	10.0	1.0	4853380.0	4951983.0	431208.0	4.0	4853380.0	4945166.0	757451.0	10.0
ERR2174850	70.202	0.9771	1.0	1.002	52.08	1.0	52.0	2.0	1.0	5041178.0		22.92		2.53	4.0	350027.0	5061003.0	18.0	4709366.0	62.0	52.22	1.6	4997569.0	24.0		248998.0	128596.0	4941406.0	24.0	1.0	4941406.0	2.0	5061003.0	4941406.0	4.0	7.0	101278.0	5041178.0	96.749	14.0	1.0	4941406.0	5055458.0	224572.0	10.0	4941406.0	4997569.0	462161.0	15.0
ERR2174851	84.6961	0.976	1.0	1.002	52.2	1.0	46.0	2.0	1.0	4967041.0		23.25		2.7	3.0	295114.0	5002192.0	21.0	4706191.0	56.0	52.22	1.24	4967041.0	26.0		264794.0	128637.0	4867002.0	26.0	1.0	4867002.0	2.0	5002192.0	4867002.0	2.0	7.0	100532.0	4975791.0	96.699	14.0	1.0	4867002.0	4994650.0	264794.0	9.0	4867002.0	4967041.0	500357.0	15.0
ERR2174852	119.183	0.9786	1.0	1.003	52.16	1.0	48.0	1.0	1.0	4892476.0		20.97		3.25	2.0	204174.0	4924085.0	9.0	4716760.0	71.0	52.22	1.73	4892476.0	22.0		386484.0	129808.0	4892476.0	22.0	2.0	4892476.0	1.0	4924085.0	4892476.0	1.0	5.0	129808.0	4898811.0	96.919	11.0	1.0	4892476.0	4919317.0	386484.0	9.0	4892476.0	4892476.0	681126.0	11.0
ERR2174853	47.1776	0.979	1.0	1.002	52.07	1.0	42.0	3.0	1.0	5055142.0		22.36		3.06	8.0	424120.0	5136826.0	100.0	4708645.0	89.0	52.22	1.75	5021569.0	109.0		281448.0	146258.0	4912087.0	109.0	1.0	4912087.0	2.0	5136826.0	4912087.0	5.0	6.0	100778.0	5079247.0	96.864	13.0	1.0	4912087.0	5094747.0	212450.0	16.0	4912087.0	4981360.0	586698.0	15.0
ERR2174854	101.477	0.9731	1.0	1.003	52.24	1.0	70.0	4.0	1.0	4996482.0		26.29		4.39	7.0	346221.0	5033178.0	40.0	4680055.0	134.0	52.22	3.22	4973842.0	54.0		239616.0	90871.0	4853589.0	54.0	2.0	4853589.0	2.0	5033178.0	4853589.0	6.0	7.0	85369.0	5004258.0	96.227	16.0	1.0	4853589.0	5019427.0	239616.0	12.0	4853589.0	4909136.0	629615.0	17.0
ERR2174855	56.4526	0.9764	1.0	1.002	52.08	1.0	43.0	2.0	1.0	4985621.0		22.06		2.19	3.0	324199.0	5032753.0	37.0	4708045.0	41.0	52.22	0.85	4985621.0	45.0		439886.0	166400.0	4869143.0	45.0	1.0	4869143.0	2.0	5032753.0	4869143.0	2.0	5.0	149875.0	4991959.0	96.763	10.0	1.0	4869143.0	5016602.0	282658.0	10.0	4869143.0	4985621.0	649476.0	11.0
ERR2174856	77.7135	0.9783	1.0	1.002	52.14	1.0	36.0	1.0	1.0	4952137.0		21.72		1.76	2.0	261967.0	4977513.0	28.0	4712373.0	54.0	52.22	0.8	4933261.0	40.0		462212.0	226034.0	4933261.0	40.0	1.0	4933261.0	1.0	4977513.0	4933261.0	2.0	4.0	187249.0	4952137.0	96.883	7.0	1.0	4933261.0	4962967.0	462212.0	5.0	4933261.0	4933261.0	952704.0	8.0
ERR2174857	62.5362	0.9757	1.0	1.002	52.22	1.0	67.0	1.0	1.0	4920206.0		26.49		4.56	4.0	250850.0	4950407.0	34.0	4696267.0	66.0	52.22	2.04	4896824.0	49.0		169274.0	81377.0	4896824.0	49.0	1.0	4896824.0	1.0	4950407.0	4896824.0	3.0	8.0	76930.0	4928125.0	96.519	20.0	1.0	4896824.0	4933888.0	169274.0	6.0	4896824.0	4896824.0	813900.0	21.0
ERR2174865	48.9012	0.9763	1.0	1.002	52.17	1.0	38.0	1.0	1.0	4907323.0		22.99		2.41	2.0	233279.0	4938009.0	37.0	4701591.0	52.0	52.22	1.11	4888447.0	47.0		413841.0	226052.0	4888447.0	47.0	1.0	4888447.0	1.0	4938009.0	4888447.0	2.0	4.0	149883.0	4907323.0	96.627	8.0	1.0	4888447.0	4919180.0	403636.0	6.0	4888447.0	4888447.0	950247.0	9.0
ERR2174866	64.4587	0.9762	1.0	1.002	52.17	1.0	36.0	1.0	1.0	4917967.0		20.89		2.22	4.0	282602.0	4982014.0	42.0	4698730.0	71.0	52.22	1.36	4917967.0	52.0		439446.0	187229.0	4917967.0	52.0	1.0	4917967.0	1.0	4982014.0	4917967.0	1.0	4.0	187229.0	4938095.0	96.573	9.0	1.0	4917967.0	4964586.0	419836.0	11.0	4917967.0	4917967.0	953263.0	9.0
ERR2174867	46.1195	0.9778	1.0	1.002	52.11	1.0	46.0	1.0	1.0	5040581.0		20.99		1.81	2.0	355684.0	5068707.0	28.0	4709945.0	44.0	52.22	0.91	5021705.0	38.0		440081.0	146228.0	5021705.0	38.0	1.0	5021705.0	1.0	5068707.0	5021705.0	2.0	4.0	105238.0	5040581.0	96.787	10.0	1.0	5021705.0	5055612.0	315516.0	6.0	5021705.0	5021705.0	953119.0	11.0
ERR2174892	91.89	0.98	1.0	1.002	52.13	1.0	36.0	3.0	1.0	5010138.0		22.23		2.44	7.0	316117.0	5039453.0	20.0	4722030.0	66.0	52.22	1.25	4980487.0	28.0		315880.0	150207.0	4874022.0	28.0	1.0	4874022.0	2.0	5039453.0	4874022.0	5.0	5.0	146258.0	5022186.0	97.046	10.0	1.0	4874022.0	5033875.0	315880.0	12.0	4874022.0	4943283.0	823510.0	11.0
ERR2174893	88.1982	0.9734	1.0	1.002	52.2	1.0	41.0	1.0	1.0	4899334.0		22.97		2.79	2.0	235839.0	4933516.0	42.0	4696875.0	52.0	52.22	1.24	4880458.0	48.0		527143.0	146106.0	4880458.0	48.0	1.0	4880458.0	1.0	4933516.0	4880458.0	2.0	4.0	146106.0	4899334.0	96.532	8.0	1.0	4880458.0	4915155.0	527143.0	6.0	4880458.0	4880458.0	850547.0	8.0
ERR2174894	43.9732	0.9773	1.0	1.003	52.16	1.0	51.0	1.0	1.0	4941083.0		24.61		2.96	2.0	256552.0	4970615.0	23.0	4713497.0	46.0	52.22	1.07	4928271.0	34.0		274096.0	135103.0	4928271.0	34.0	1.0	4928271.0	1.0	4970615.0	4928271.0	2.0	5.0	135103.0	4941083.0	96.783	12.0	1.0	4928271.0	4959666.0	265490.0	8.0	4928271.0	4928271.0	952930.0	12.0
ERR2174895	54.4854	0.9757	1.0	1.001	52.23	1.0	24.0	2.0	1.0	4841936.0		24.2		1.96	2.0	164388.0	4862863.0	40.0	4697185.0	38.0	52.22	0.47	4841936.0	42.0		507083.0	271052.0	4750198.0	42.0	1.0	4750198.0	2.0	4862863.0	4750198.0	2.0	5.0	271052.0	4841936.0	96.64	8.0	1.0	4750198.0	4843676.0	507083.0	3.0	4750198.0	4841936.0	557005.0	8.0
ERR2174896	72.4971	0.9775	1.0	1.002	52.18	1.0	57.0	1.0	1.0	4937944.0		23.12		2.49	3.0	262091.0	4971124.0	32.0	4708968.0	52.0	52.22	1.41	4926953.0	42.0		187249.0	89147.0	4926953.0	42.0	1.0	4926953.0	1.0	4971124.0	4926953.0	2.0	7.0	86624.0	4945831.0	96.719	17.0	1.0	4926953.0	4956661.0	187249.0	6.0	4926953.0	4926953.0	472573.0	18.0
ERR2174897	64.1782	0.9798	1.0	1.001	52.22	1.0	34.0	2.0	1.0	4825475.0		20.5		2.06	2.0	123033.0	4841730.0	27.0	4717072.0	35.0	52.22	0.74	4825475.0	35.0		439298.0	237896.0	4732398.0	35.0	1.0	4732398.0	2.0	4841730.0	4732398.0	2.0	4.0	237896.0	4825475.0	97.003	7.0	1.0	4732398.0	4828420.0	439298.0	4.0	4732398.0	4825475.0	1327376.0	7.0
ERR2174898	79.947	0.9793	1.0	1.002	52.13	1.0	44.0	2.0	1.0	4897244.0		27.75		2.31	3.0	287588.0	4925925.0	42.0	4637318.0	51.0	52.22	1.1	4897244.0	46.0		440204.0	209238.0	4805327.0	46.0	1.0	4805327.0	2.0	4925925.0	4805327.0	2.0	5.0	209238.0	4905975.0	95.331	9.0	1.0	4805327.0	4907715.0	440204.0	4.0	4805327.0	4897244.0	629943.0	9.0
ERR2187916	89.9029	0.9796	1.0	1.002	52.12	1.0	42.0	4.0	1.0	5086897.0		22.14		2.29	6.0	413937.0	5136347.0	30.0	4721373.0	41.0	52.22	0.76	5086897.0	35.0		229492.0	135104.0	4959410.0	35.0	1.0	4959410.0	1.0	5136347.0	4959410.0	4.0	6.0	100280.0	5102399.0	97.058	12.0	1.0	4959410.0	5129606.0	229492.0	17.0	4959410.0	4959410.0	952610.0	14.0
ERR2262538	288.849	0.9778	1.0	1.002	52.15	1.0	41.0	2.0	1.0	4941778.0		20.22		2.3	2.0	247557.0	4949034.0	2.0	4699537.0	46.0	52.22	0.97	4941778.0	-		282281.0	139683.0	4709955.0	8.0	2.0	4709955.0	2.0	-	4709955.0	2.0	5.0	139683.0	4941778.0	96.644	11.0	1.0	4709955.0	4948001.0	282281.0	4.0	4709955.0	4941778.0	952283.0	11.0
ERR2262544	362.974	0.9773	1.0	1.002	52.13	1.0	41.0	3.0	1.0	5041245.0		19.66		2.15	5.0	377031.0	5074414.0	31.0	4696740.0	42.0	52.22	1.04	5029194.0	34.0		279978.0	140479.0	4922345.0	34.0	1.0	4922345.0	2.0	5074414.0	4922345.0	4.0	6.0	135053.0	5047502.0	96.531	12.0	1.0	4922345.0	5064347.0	273680.0	12.0	4922345.0	4995005.0	669205.0	13.0
ERR2262549	331.637	0.979	1.0	1.001	52.1	2.0	42.0	4.0	2.0	4954304.0		24.77		1.87	5.0	269106.0	4975805.0	14.0	4706298.0	35.0	52.22	0.88	4954304.0	-		237700.0	149508.0	3570840.0	20.0	3.0	1291272.0	2.0	-	3570840.0	4.0	6.0	129751.0	4961171.0	96.807	12.0	1.0	1291272.0	4971400.0	237700.0	9.0	3570840.0	4862112.0	525316.0	13.0
ERR2382749	134.475	0.9763	1.0	1.003	52.1	1.0	59.0	2.0	1.0	5013705.0		24.55		3.34	4.0	326974.0	5034971.0	10.0	4706929.0	89.0	52.22	2.01	5002847.0	21.0		336801.0	134392.0	4916135.0	21.0	1.0	4916135.0	2.0	5034971.0	4916135.0	3.0	5.0	122131.0	5021503.0	96.675	11.0	1.0	4916135.0	5030661.0	264867.0	8.0	4916135.0	5002847.0	648482.0	12.0
ERR2382756	105.95	0.9745	1.0	1.002	52.15	1.0	50.0	1.0	1.0	4892564.0		24.61		3.14	6.0	248627.0	4941823.0	23.0	4691897.0	89.0	52.22	1.86	4878001.0	29.0		338024.0	149310.0	4878001.0	29.0	1.0	4878001.0	1.0	4941823.0	4878001.0	2.0	6.0	149310.0	4917777.0	96.454	12.0	1.0	4878001.0	4934602.0	338024.0	12.0	4878001.0	4878001.0	634127.0	12.0
ERR2382768	60.759	0.9769	1.0	1.003	52.14	1.0	45.0	1.0	1.0	4844795.0		23.44		1.94	2.0	172038.0	4882248.0	28.0	4709473.0	56.0	52.22	1.17	4844795.0	39.0		439733.0	149879.0	4844795.0	39.0	1.0	4844795.0	1.0	4882248.0	4844795.0	1.0	5.0	149879.0	4849977.0	96.685	10.0	1.0	4844795.0	4869686.0	439733.0	9.0	4844795.0	4844795.0	917072.0	10.0
ERR2382770	107.535	0.9588	1.0	1.001	52.01	1.0	113.0	2.0	1.0	4796547.0		32.82		10.82	11.0	245581.0	4860687.0	45.0	4611364.0	313.0	52.22	8.31	4738457.0	55.0		123765.0	48304.0	4702972.0	55.0	1.0	4702972.0	1.0	4860687.0	4702972.0	6.0	11.0	48304.0	4827162.0	94.955	25.0	1.0	4702972.0	4846638.0	123765.0	20.0	4702972.0	4702972.0	511583.0	25.0
ERR2382771	105.402	0.9654	1.0	1.001	52.09	1.0	102.0	1.0	1.0	4822477.0		28.91		7.29	6.0	238957.0	4881715.0	32.0	4641918.0	184.0	52.22	5.12	4804921.0	39.0		105106.0	56352.0	4804921.0	39.0	1.0	4804921.0	1.0	4881715.0	4804921.0	2.0	13.0	56352.0	4846056.0	95.481	29.0	1.0	4804921.0	4872941.0	105106.0	18.0	4804921.0	4804921.0	353811.0	29.0
ERR2382775	66.3003	0.9754	1.0	1.002	52.17	1.0	51.0	1.0	1.0	4817504.0		23.5		2.24	2.0	143738.0	4844736.0	16.0	4699823.0	60.0	52.22	1.18	4804692.0	28.0		254083.0	132636.0	4804692.0	28.0	1.0	4804692.0	1.0	4844736.0	4804692.0	2.0	7.0	132636.0	4817504.0	96.609	13.0	1.0	4804692.0	4835807.0	254083.0	8.0	4804692.0	4804692.0	463647.0	13.0
ERR2382776	92.6873	0.9777	1.0	1.003	52.16	1.0	36.0	1.0	1.0	4934117.0		24.12		2.45	3.0	246908.0	4956476.0	20.0	4709111.0	51.0	52.22	1.05	4898758.0	29.0		302640.0	145145.0	4898758.0	29.0	2.0	4898758.0	1.0	4956476.0	4898758.0	3.0	4.0	135103.0	4934117.0	96.693	10.0	1.0	4898758.0	4948773.0	302640.0	9.0	4898758.0	4898758.0	953471.0	11.0
ERR2382785	41.8632	0.9749	1.0	1.003	52.18	1.0	49.0	1.0	1.0	4817673.0		23.97		2.13	2.0	139348.0	4840043.0	9.0	4698812.0	57.0	52.22	1.2	4804861.0	22.0		440059.0	141767.0	4804861.0	22.0	1.0	4804861.0	1.0	4840043.0	4804861.0	2.0	4.0	141767.0	4817673.0	96.53	10.0	1.0	4804861.0	4834821.0	440059.0	7.0	4804861.0	4804861.0	916389.0	10.0
ERR2382790	89.9869	0.9768	1.0	1.003	52.16	1.0	36.0	1.0	1.0	4918301.0		20.91		1.75	4.0	250708.0	4959505.0	36.0	4703003.0	65.0	52.22	1.01	4918301.0	44.0		440364.0	150207.0	4918301.0	44.0	1.0	4918301.0	1.0	4959505.0	4918301.0	1.0	4.0	150207.0	4936652.0	96.663	9.0	1.0	4918301.0	4943459.0	440364.0	6.0	4918301.0	4918301.0	953285.0	9.0
ERR2382792	77.2211	0.9775	1.0	1.002	52.16	1.0	51.0	1.0	1.0	4940956.0		21.39		2.34	2.0	260712.0	4973090.0	21.0	4711341.0	60.0	52.22	1.31	4929975.0	32.0		206192.0	101071.0	4929975.0	32.0	1.0	4929975.0	1.0	4973090.0	4929975.0	2.0	6.0	90918.0	4940956.0	96.823	14.0	1.0	4929975.0	4964144.0	206192.0	9.0	4929975.0	4929975.0	592076.0	15.0
ERR2382798	108.345	0.9702	1.0	1.003	52.1	1.0	82.0	1.0	1.0	4976296.0		26.57		3.84	5.0	344919.0	5019123.0	14.0	4669446.0	87.0	52.22	2.65	4965352.0	22.0		142650.0	60357.0	4965352.0	22.0	1.0	4965352.0	1.0	5019123.0	4965352.0	2.0	9.0	58443.0	4998672.0	95.911	24.0	1.0	4965352.0	5015289.0	142650.0	11.0	4965352.0	4965352.0	626233.0	26.0
ERR2382813	116.302	0.9581	1.0	1.003	52.14	1.0	63.0	2.0	1.0	4798680.0		21.48		3.37	3.0	205571.0	4823586.0	8.0	4616125.0	98.0	52.22	2.61	4798680.0	27.0		286795.0	91519.0	4765758.0	27.0	3.0	4765758.0	1.0	4823586.0	4765758.0	2.0	6.0	116663.0	4803862.0	94.784	13.0	1.0	4765758.0	4817552.0	286795.0	8.0	4765758.0	4765758.0	490079.0	12.0
ERR2382815	87.617	0.9744	1.0	1.003	52.22	1.0	65.0	1.0	1.0	4899701.0		22.77		2.07	2.0	227743.0	4918441.0	21.0	4689530.0	73.0	52.22	1.67	4899701.0	28.0		178675.0	90987.0	4899701.0	28.0	1.0	4899701.0	1.0	4918441.0	4899701.0	1.0	7.0	85401.0	4904737.0	96.306	16.0	1.0	4899701.0	4908615.0	178675.0	3.0	4899701.0	4899701.0	818036.0	17.0
ERR2382817	143.828	0.9743	1.0	1.004	52.18	1.0	63.0	1.0	1.0	4850619.0		23.0		8.51	4.0	211229.0	4919449.0	48.0	4706394.0	99.0	52.22	2.2	4850619.0	73.0		220340.0	81755.0	4850619.0	73.0	1.0	4850619.0	1.0	4919449.0	4850619.0	1.0	7.0	80933.0	4868140.0	96.506	16.0	1.0	4850619.0	4899117.0	220340.0	16.0	4850619.0	4850619.0	649770.0	17.0
ERR2382838	86.0925	0.9715	1.0	1.003	52.17	1.0	49.0	3.0	1.0	4956221.0		21.31		2.12	4.0	287809.0	4972425.0	10.0	4684072.0	64.0	52.22	1.11	4956221.0	22.0		234870.0	135103.0	4849888.0	22.0	1.0	4849888.0	2.0	4972425.0	4849888.0	3.0	6.0	135103.0	4961511.0	96.123	13.0	1.0	4849888.0	4966653.0	234870.0	6.0	4849888.0	4922317.0	952865.0	13.0
ERR2382844	77.3927	0.9761	1.0	1.002	52.15	1.0	39.0	1.0	1.0	4928088.0		21.82		1.51	2.0	259303.0	4962693.0	41.0	4702507.0	57.0	52.22	0.93	4916177.0	55.0		355105.0	166417.0	4916177.0	55.0	1.0	4916177.0	1.0	4962693.0	4916177.0	2.0	5.0	165420.0	4928088.0	96.627	10.0	1.0	4916177.0	4943145.0	355105.0	8.0	4916177.0	4916177.0	952527.0	11.0
ERR2404806	115.376	0.978	1.0	1.002	52.15	2.0	63.0	7.0	2.0	4953578.0		25.45		3.5	8.0	274235.0	4975001.0	13.0	4697925.0	78.0	52.22	2.05	4953578.0	-		325664.0	113689.0	2994402.0	22.0	3.0	1269611.0	4.0	-	2994402.0	7.0	6.0	90683.0	4960733.0	96.595	13.0	1.0	1269611.0	4970784.0	256990.0	12.0	2994402.0	4867047.0	502453.0	14.0
ERR2404824	95.5303	0.9912	2.0	1.001	52.25	2.0	33.0	5.0	2.0	4874945.0		5.36		1.66	6.0	112751.0	4876121.0	7.0	4761603.0	54.0	52.22	1.46	4863682.0	-		521643.0	201782.0	2035298.0	11.0	2.0	1951118.0	4.0	-	1951118.0	6.0	3.0	175625.0	4874945.0	97.933	7.0	2.0	1951118.0	4874945.0	521643.0	6.0	1951118.0	4836812.0	1232797.0	8.0
ERR2689725	51.7402	0.9778	1.0	1.002	52.16	1.0	38.0	1.0	1.0	4848323.0		20.32		1.73	1.0	231440.0	4866754.0	15.0	4632240.0	32.0	52.22	0.53	4848323.0	19.0		315099.0	146228.0	4848323.0	19.0	1.0	4848323.0	1.0	4866754.0	4848323.0	1.0	5.0	146228.0	4848323.0	95.237	10.0	1.0	4848323.0	4860948.0	315099.0	5.0	4848323.0	4848323.0	953631.0	10.0
ERR2689733	64.8505	0.9778	1.0	1.002	52.15	1.0	32.0	1.0	1.0	4934821.0		21.18		1.72	1.0	239570.0	4954503.0	18.0	4713715.0	35.0	52.22	0.54	4934821.0	22.0		462324.0	149839.0	4934821.0	22.0	1.0	4934821.0	1.0	4954503.0	4934821.0	1.0	4.0	149839.0	4934821.0	96.894	8.0	1.0	4934821.0	4947446.0	462324.0	5.0	4934821.0	4934821.0	953068.0	8.0
ERR2689737	58.6383	0.9806	1.0	1.002	52.05	1.0	40.0	1.0	1.0	4722386.0		21.68		1.62	4.0	246236.0	4753863.0	21.0	4504549.0	35.0	52.22	0.59	4722386.0	25.0		315555.0	146228.0	4722386.0	25.0	1.0	4722386.0	1.0	4753863.0	4722386.0	1.0	6.0	149879.0	4741855.0	92.573	12.0	1.0	4722386.0	4746684.0	315555.0	6.0	4722386.0	4722386.0	500957.0	11.0
ERR2689739	96.9747	0.9779	1.0	1.002	52.16	1.0	35.0	1.0	1.0	4947632.0		22.85		2.04	2.0	256968.0	4970806.0	27.0	4712391.0	33.0	52.22	0.6	4928921.0	35.0		461985.0	188126.0	4928921.0	35.0	1.0	4928921.0	1.0	4970806.0	4928921.0	2.0	4.0	188126.0	4947632.0	96.835	8.0	1.0	4928921.0	4958461.0	461985.0	5.0	4928921.0	4928921.0	953632.0	8.0
ERR2689740	41.2865	0.9777	1.0	1.002	52.16	1.0	36.0	1.0	1.0	4951734.0		22.13		1.89	2.0	255166.0	4971629.0	23.0	4715944.0	35.0	52.22	0.6	4933023.0	26.0		305256.0	149839.0	4933023.0	26.0	1.0	4933023.0	1.0	4971629.0	4933023.0	2.0	5.0	149839.0	4951734.0	96.931	10.0	1.0	4933023.0	4962563.0	305256.0	5.0	4933023.0	4933023.0	953320.0	10.0
ERR2689742	42.7036	0.9777	1.0	1.002	52.16	1.0	37.0	1.0	1.0	4952255.0		22.22		1.87	2.0	253908.0	4971455.0	21.0	4716300.0	42.0	52.22	0.72	4933379.0	25.0		440158.0	188153.0	4933379.0	25.0	1.0	4933379.0	1.0	4971455.0	4933379.0	2.0	5.0	188153.0	4952255.0	96.9	9.0	1.0	4933379.0	4963085.0	440158.0	5.0	4933379.0	4933379.0	952605.0	9.0
ERR2849887	139.903	0.9737	1.0	1.002	52.09	1.0	46.0	1.0	1.0	4907485.0		16.05		2.73	8.0	243579.0	4934402.0	22.0	4686037.0	96.0	52.22	2.07	4815858.0	26.0		225110.0	122619.0	4815858.0	26.0	1.0	4815858.0	1.0	4934402.0	4815858.0	6.0	8.0	122619.0	4923260.0	96.359	15.0	1.0	4815858.0	4928271.0	225110.0	11.0	4815858.0	4815858.0	460713.0	15.0
ERR2849888	136.183	0.9784	1.0	1.001	52.22	2.0	51.0	5.0	2.0	4849554.0		21.01		3.67	7.0	156373.0	4856223.0	5.0	4697962.0	64.0	52.22	1.87	4838284.0	-		186920.0	91643.0	2708036.0	9.0	2.0	1980601.0	3.0	-	2708036.0	6.0	8.0	91643.0	4854867.0	96.612	17.0	1.0	1980601.0	4855988.0	186920.0	8.0	2708036.0	4761018.0	469728.0	17.0
ERR2849889	69.6171	0.9807	1.0	1.002	52.17	1.0	46.0	2.0	1.0	4930384.0		24.16		2.04	2.0	211689.0	4936251.0	7.0	4718346.0	30.0	52.22	0.71	4930384.0	13.0		296707.0	141234.0	4838535.0	13.0	1.0	4838535.0	2.0	4936251.0	4838535.0	2.0	5.0	141234.0	4930384.0	97.036	11.0	1.0	4838535.0	4932124.0	296707.0	3.0	4838535.0	4930384.0	761511.0	11.0
ERR2849890	113.724	0.969	1.0	1.002	52.21	1.0	46.0	1.0	1.0	4829592.0		22.21		2.23	2.0	166971.0	4843753.0	5.0	4675800.0	47.0	52.22	1.09	4810716.0	14.0		275355.0	117490.0	4810716.0	14.0	1.0	4810716.0	1.0	4843753.0	4810716.0	2.0	6.0	117490.0	4829592.0	96.109	14.0	1.0	4810716.0	4840422.0	275355.0	5.0	4810716.0	4810716.0	527123.0	14.0
ERR2849891	97.5685	0.9776	1.0	1.002	52.17	1.0	48.0	1.0	1.0	4940939.0		23.73		2.13	3.0	252996.0	4965211.0	16.0	4711232.0	56.0	52.22	1.13	4928594.0	23.0		308570.0	150207.0	4928594.0	23.0	1.0	4928594.0	1.0	4965211.0	4928594.0	2.0	5.0	118816.0	4947486.0	96.82	11.0	1.0	4928594.0	4958316.0	271505.0	6.0	4928594.0	4928594.0	833865.0	12.0
ERR2849892	73.584	0.9775	1.0	1.002	52.07	1.0	47.0	1.0	1.0	4940018.0		23.14		2.83	3.0	274178.0	4987789.0	62.0	4711712.0	46.0	52.22	0.86	4929100.0	70.0		324745.0	123538.0	4929100.0	70.0	1.0	4929100.0	1.0	4987789.0	4929100.0	2.0	5.0	118750.0	4947985.0	96.808	12.0	1.0	4929100.0	4958815.0	271497.0	6.0	4929100.0	4929100.0	833756.0	13.0
ERR2849893	130.647	0.9749	1.0	1.002	52.23	1.0	64.0	1.0	1.0	4922280.0		25.2		3.73	3.0	249971.0	4944264.0	6.0	4690478.0	91.0	52.22	2.02	4911345.0	15.0		166577.0	71999.0	4911345.0	15.0	1.0	4911345.0	1.0	4944264.0	4911345.0	2.0	7.0	70915.0	4930135.0	96.473	18.0	1.0	4911345.0	4940965.0	156048.0	6.0	4911345.0	4911345.0	702078.0	19.0
ERR2849894	137.315	0.9764	1.0	1.001	52.23	1.0	55.0	2.0	1.0	4890253.0		21.41		4.74	4.0	225263.0	4910859.0	7.0	4683983.0	119.0	52.22	3.07	4879294.0	-		288661.0	93563.0	4120662.0	14.0	2.0	4120662.0	2.0	-	4120662.0	3.0	6.0	90976.0	4896769.0	96.339	13.0	1.0	4120662.0	4908712.0	288661.0	8.0	4120662.0	4879294.0	600464.0	14.0
ERR2849895	96.533	0.9776	1.0	1.002	52.17	1.0	47.0	1.0	1.0	4938064.0		23.03		2.74	3.0	252605.0	4965952.0	19.0	4707056.0	49.0	52.22	1.11	4926040.0	31.0		316669.0	130068.0	4926040.0	31.0	2.0	4926040.0	1.0	4965952.0	4926040.0	2.0	5.0	130068.0	4944402.0	96.796	12.0	1.0	4926040.0	4956256.0	316669.0	7.0	4926040.0	4926040.0	952774.0	12.0
ERR2849896	135.34	0.9794	1.0	1.003	52.14	1.0	39.0	1.0	1.0	4905213.0		21.06		2.06	1.0	191531.0	4913705.0	2.0	4719095.0	52.0	52.22	1.04	4905213.0	11.0		439702.0	166405.0	4905213.0	11.0	2.0	4905213.0	1.0	4913705.0	4905213.0	1.0	4.0	166405.0	4905213.0	96.966	9.0	1.0	4905213.0	4910914.0	439702.0	3.0	4905213.0	4905213.0	952521.0	9.0
ERR2849897	160.516	0.9763	1.0	1.002	51.93	1.0	69.0	6.0	1.0	5131433.0		20.25		3.97	11.0	538729.0	5228167.0	78.0	4687825.0	137.0	52.22	2.83	5096240.0	83.0		189141.0	77223.0	4866396.0	83.0	2.0	4866396.0	3.0	5228167.0	4866396.0	8.0	9.0	60250.0	5148706.0	96.386	20.0	1.0	4866396.0	5207390.0	149619.0	36.0	4866396.0	4977387.0	460368.0	24.0
ERR2849898	72.0949	0.9719	1.0	1.003	52.01	1.0	43.0	1.0	1.0	4871419.0		22.16		2.16	1.0	242497.0	4929653.0	104.0	4685671.0	53.0	52.22	1.1	4871419.0	116.0		355124.0	149528.0	4871419.0	116.0	1.0	4871419.0	1.0	4929653.0	4871419.0	1.0	4.0	146228.0	4871419.0	96.234	10.0	1.0	4871419.0	4875612.0	251164.0	2.0	4871419.0	4871419.0	952770.0	11.0
ERR2849899	77.2246	0.9776	1.0	1.003	52.16	1.0	60.0	1.0	1.0	4938651.0		22.26		2.26	4.0	275073.0	4986443.0	31.0	4710350.0	55.0	52.22	1.22	4927578.0	35.0		150360.0	97871.0	4927578.0	35.0	1.0	4927578.0	1.0	4986443.0	4927578.0	2.0	9.0	95277.0	4952021.0	96.745	19.0	1.0	4927578.0	4976794.0	150360.0	12.0	4927578.0	4927578.0	440005.0	20.0
ERR2849900	97.4061	0.9776	1.0	1.002	52.17	1.0	48.0	1.0	1.0	4948851.0		22.32		2.13	2.0	279313.0	4990093.0	32.0	4709484.0	53.0	52.22	1.14	4929975.0	40.0		355105.0	135103.0	4929975.0	40.0	1.0	4929975.0	1.0	4990093.0	4929975.0	2.0	5.0	135103.0	4948851.0	96.774	11.0	1.0	4929975.0	4979489.0	355105.0	12.0	4929975.0	4929975.0	952293.0	11.0
ERR2849901	103.838	0.9765	1.0	1.002	52.2	1.0	61.0	1.0	1.0	4935724.0		22.44		3.13	3.0	249639.0	4955596.0	5.0	4705294.0	80.0	52.22	1.98	4924852.0	14.0		186825.0	86065.0	4924852.0	14.0	1.0	4924852.0	1.0	4955596.0	4924852.0	2.0	7.0	82635.0	4943525.0	96.69	16.0	1.0	4924852.0	4952187.0	186825.0	5.0	4924852.0	4924852.0	951453.0	17.0
ERR2849902	105.669	0.9774	1.0	1.002	52.16	1.0	29.0	1.0	1.0	4953682.0		21.52		1.83	2.0	251836.0	4966856.0	5.0	4713617.0	48.0	52.22	0.79	4934806.0	11.0		456814.0	186538.0	4934806.0	11.0	1.0	4934806.0	1.0	4966856.0	4934806.0	2.0	4.0	150211.0	4953682.0	96.892	8.0	1.0	4934806.0	4964967.0	456814.0	5.0	4934806.0	4934806.0	952605.0	9.0
ERR2849903	146.069	0.9732	1.0	1.001	52.22	2.0	77.0	4.0	2.0	4885555.0		20.51		5.12	6.0	228803.0	4905111.0	10.0	4675001.0	114.0	52.22	3.61	4885555.0	-		179316.0	67695.0	2669824.0	17.0	4.0	1886802.0	3.0	-	2669824.0	4.0	8.0	67695.0	4898042.0	96.14	18.0	1.0	1886802.0	4900907.0	179316.0	8.0	2669824.0	4854811.0	602958.0	18.0
ERR2849904	118.435	0.9714	1.0	1.002	52.2	1.0	44.0	1.0	1.0	4889441.0		22.72		2.97	2.0	227323.0	4911785.0	5.0	4680714.0	75.0	52.22	1.57	4889441.0	16.0		452862.0	164517.0	4889441.0	16.0	1.0	4889441.0	1.0	4911785.0	4889441.0	1.0	4.0	162426.0	4896860.0	96.223	8.0	1.0	4889441.0	4908206.0	452862.0	5.0	4889441.0	4889441.0	946039.0	9.0
ERR2849905	65.819	0.9789	1.0	1.002	52.11	1.0	56.0	1.0	1.0	4823877.0		26.48		2.51	4.0	221482.0	4852455.0	11.0	4627538.0	45.0	52.22	1.17	4805001.0	23.0		251666.0	97168.0	4805001.0	23.0	1.0	4805001.0	1.0	4852455.0	4805001.0	2.0	6.0	97168.0	4836334.0	95.16	13.0	1.0	4805001.0	4846760.0	251666.0	7.0	4805001.0	4805001.0	952523.0	13.0
ERR2849906	84.1498	0.9758	1.0	1.003	52.16	2.0	41.0	5.0	2.0	4907328.0		19.5		2.58	7.0	232421.0	4931329.0	17.0	4696619.0	56.0	52.22	1.64	4907328.0	-		309757.0	140768.0	2705643.0	25.0	3.0	1092402.0	5.0	-	2705643.0	5.0	5.0	140768.0	4919689.0	96.487	11.0	1.0	1092402.0	4926290.0	309757.0	9.0	2705643.0	4907328.0	953057.0	11.0
ERR2849907	121.54	0.974	1.0	1.003	52.24	1.0	55.0	1.0	1.0	4832826.0		21.44		3.33	1.0	137172.0	4834897.0	1.0	4694599.0	65.0	52.22	1.9	4832826.0	7.0		303645.0	150089.0	4832826.0	7.0	1.0	4832826.0	1.0	4834897.0	4832826.0	1.0	6.0	150089.0	4832826.0	96.426	11.0	1.0	4832826.0	4832826.0	303645.0	1.0	4832826.0	4832826.0	677851.0	11.0
ERR2849908	79.3944	0.9797	1.0	1.002	52.1	1.0	41.0	1.0	1.0	4940228.0		21.89		2.06	1.0	231289.0	4954325.0	6.0	4721665.0	48.0	52.22	0.95	4940228.0	12.0		274621.0	130100.0	4940228.0	12.0	1.0	4940228.0	1.0	4954325.0	4940228.0	1.0	5.0	130068.0	4940228.0	97.04	12.0	1.0	4940228.0	4951371.0	274621.0	4.0	4940228.0	4940228.0	952264.0	13.0
ERR2849909	103.522	0.9781	1.0	1.007	52.13	1.0	43.0	1.0	1.0	4946764.0		21.31		2.17	2.0	232918.0	4971594.0	9.0	4737398.0	53.0	52.22	0.97	4946764.0	15.0		278685.0	143205.0	4946764.0	15.0	1.0	4946764.0	1.0	4971594.0	4946764.0	1.0	5.0	143205.0	4952720.0	96.879	12.0	1.0	4946764.0	4967614.0	265452.0	6.0	4946764.0	4946764.0	952974.0	12.0
ERR2849910	82.8423	0.9677	1.0	1.003	52.17	1.0	48.0	1.0	1.0	4875758.0		23.22		1.91	1.0	222342.0	4887473.0	6.0	4661524.0	41.0	52.22	0.88	4875758.0	11.0		311628.0	146258.0	4875758.0	11.0	1.0	4875758.0	1.0	4887473.0	4875758.0	1.0	7.0	146258.0	4875758.0	95.76	13.0	1.0	4875758.0	4884740.0	311628.0	4.0	4875758.0	4875758.0	478606.0	13.0
ERR2849911	97.6701	0.9778	1.0	1.003	52.16	1.0	52.0	1.0	1.0	4930449.0		22.31		2.3	3.0	259295.0	4972903.0	21.0	4709815.0	50.0	52.22	1.15	4930449.0	31.0		197164.0	101779.0	4930449.0	31.0	1.0	4930449.0	1.0	4972903.0	4930449.0	1.0	9.0	101779.0	4944673.0	96.784	17.0	1.0	4930449.0	4963613.0	197164.0	8.0	4930449.0	4930449.0	439660.0	17.0
ERR2849912	141.951	0.9772	1.0	1.002	52.17	2.0	41.0	3.0	2.0	4938880.0		22.29		4.54	5.0	261268.0	4963178.0	7.0	4701034.0	72.0	52.22	2.08	4920104.0	-		314963.0	129703.0	2622614.0	15.0	3.0	1999876.0	3.0	-	2622614.0	4.0	5.0	129703.0	4945604.0	96.606	11.0	1.0	1999876.0	4961131.0	314963.0	9.0	2622614.0	4920104.0	951342.0	11.0
ERR2849913	91.842	0.9747	1.0	1.002	52.15	2.0	44.0	2.0	2.0	4934678.0		23.41		2.69	5.0	278936.0	4965784.0	30.0	4685419.0	50.0	52.22	1.47	4907838.0	-		315973.0	109561.0	2866012.0	36.0	2.0	2041826.0	2.0	-	2866012.0	4.0	5.0	102964.0	4941590.0	96.311	11.0	1.0	2041826.0	4957573.0	315973.0	10.0	2866012.0	4907838.0	724760.0	12.0
ERR2849914	88.1204	0.9806	1.0	1.002	52.1	1.0	41.0	1.0	1.0	4952907.0		21.67		2.14	2.0	238090.0	4968842.0	10.0	4730132.0	46.0	52.22	0.95	4940098.0	17.0		276956.0	150305.0	4940098.0	17.0	1.0	4940098.0	1.0	4968842.0	4940098.0	2.0	6.0	150207.0	4952907.0	97.185	11.0	1.0	4940098.0	4963861.0	276956.0	5.0	4940098.0	4940098.0	857238.0	12.0
ERR2849916	59.9496	0.9742	1.0	1.001	52.21	1.0	77.0	4.0	1.0	4930783.0		25.5		6.0	8.0	344141.0	5013022.0	55.0	4667642.0	155.0	52.22	3.99	4907179.0	-		228202.0	67077.0	3768145.0	62.0	4.0	3768145.0	3.0	-	3768145.0	6.0	8.0	57336.0	4944457.0	95.993	18.0	1.0	3768145.0	4996960.0	213548.0	28.0	3768145.0	4877002.0	420352.0	20.0
ERR2849917	109.99	0.9736	2.0	1.002	51.97	3.0	42.0	6.0	3.0	5103527.0		20.84		2.97	11.0	462218.0	5149792.0	16.0	4686497.0	65.0	52.22	1.38	5079878.0	-		312933.0	138989.0	1875229.0	24.0	5.0	796833.0	5.0	-	1510994.0	8.0	6.0	115301.0	5127222.0	96.296	12.0	2.0	796833.0	5148221.0	312933.0	20.0	1510994.0	5054788.0	546148.0	13.0
ERR2849918	117.959	0.9719	1.0	1.001	52.29	2.0	63.0	3.0	2.0	4873210.0		25.37		5.53	6.0	250272.0	4916057.0	18.0	4664846.0	135.0	52.22	3.93	4862287.0	-		254506.0	99902.0	2620250.0	27.0	4.0	1345263.0	3.0	-	2620250.0	4.0	6.0	94396.0	4889220.0	95.999	13.0	1.0	1345263.0	4911331.0	254506.0	15.0	2620250.0	4862287.0	826378.0	14.0
ERR2849919	147.217	0.9794	1.0	1.002	52.15	2.0	44.0	3.0	2.0	4895537.0		21.42		3.15	5.0	215178.0	4927144.0	11.0	4711464.0	79.0	52.22	1.89	4895537.0	-		418077.0	91259.0	2933344.0	19.0	2.0	1913640.0	2.0	-	2933344.0	3.0	5.0	91259.0	4907634.0	96.784	11.0	1.0	1913640.0	4923954.0	418077.0	11.0	2933344.0	4846984.0	741391.0	11.0
ERR2849920	160.891	0.9784	1.0	1.002	52.12	1.0	37.0	2.0	1.0	5071631.0		20.14		2.83	3.0	402764.0	5107298.0	26.0	4702842.0	70.0	52.22	1.59	5071631.0	30.0		438721.0	129817.0	4977238.0	30.0	1.0	4977238.0	2.0	5107298.0	4977238.0	2.0	5.0	99320.0	5079446.0	96.612	10.0	1.0	4977238.0	5099473.0	438721.0	10.0	4977238.0	5071631.0	802455.0	12.0
ERR2849921	122.053	0.9752	1.0	1.002	52.23	1.0	47.0	3.0	1.0	4824437.0		22.85		4.44	6.0	218744.0	4847782.0	8.0	4627339.0	107.0	52.22	2.54	4801109.0	-		384096.0	101552.0	4013862.0	22.0	4.0	4013862.0	3.0	-	4013862.0	5.0	5.0	101552.0	4830975.0	95.143	12.0	1.0	4013862.0	4844215.0	384096.0	11.0	4013862.0	4801109.0	661261.0	12.0
ERR2849922	99.444	0.9801	1.0	1.002	52.09	1.0	47.0	1.0	1.0	4946045.0		23.87		2.71	1.0	242538.0	4969905.0	34.0	4722842.0	48.0	52.22	0.93	4946045.0	46.0		295135.0	130068.0	4946045.0	46.0	1.0	4946045.0	1.0	4969905.0	4946045.0	1.0	6.0	130068.0	4946045.0	97.116	12.0	1.0	4946045.0	4952852.0	295135.0	3.0	4946045.0	4946045.0	739642.0	12.0
ERR2849923	106.266	0.9752	1.0	1.002	52.14	1.0	45.0	1.0	1.0	4897864.0		21.26		2.75	3.0	230074.0	4932151.0	10.0	4700866.0	61.0	52.22	1.54	4897864.0	13.0		279401.0	135103.0	4897864.0	13.0	1.0	4897864.0	1.0	4932151.0	4897864.0	1.0	6.0	135103.0	4911008.0	96.647	12.0	1.0	4897864.0	4930076.0	279401.0	9.0	4897864.0	4897864.0	648335.0	12.0
ERR2849924	99.2059	0.9802	1.0	1.001	52.12	1.0	32.0	1.0	1.0	4893836.0		20.31		2.14	1.0	191603.0	4914191.0	32.0	4721400.0	51.0	52.22	1.1	4893836.0	37.0		440207.0	165758.0	4893836.0	37.0	1.0	4893836.0	1.0	4914191.0	4893836.0	1.0	4.0	165758.0	4893836.0	97.093	10.0	1.0	4893836.0	4898054.0	275425.0	2.0	4893836.0	4893836.0	916589.0	10.0
ERR2849925	64.1864	0.9769	1.0	1.002	52.17	1.0	42.0	1.0	1.0	4886999.0		23.8		2.23	3.0	216430.0	4926738.0	41.0	4706389.0	45.0	52.22	0.85	4886999.0	46.0		275545.0	115314.0	4886999.0	46.0	1.0	4886999.0	1.0	4926738.0	4886999.0	1.0	5.0	115314.0	4898344.0	96.789	12.0	1.0	4886999.0	4910074.0	275545.0	7.0	4886999.0	4886999.0	834305.0	12.0
ERR2849926	98.204	0.9767	1.0	1.02	52.14	2.0	48.0	4.0	2.0	4992474.0		23.36		2.84	6.0	237655.0	5019720.0	22.0	4779900.0	61.0	52.22	1.55	4992474.0	-		439409.0	140328.0	2734508.0	30.0	4.0	1403270.0	4.0	-	2734508.0	4.0	4.0	90983.0	5005524.0	96.5	9.0	1.0	1403270.0	5012981.0	407180.0	9.0	2734508.0	4992474.0	861030.0	11.0
ERR2849927	143.993	0.9748	1.0	1.018	52.16	2.0	55.0	2.0	2.0	5015549.0		21.13		2.91	6.0	291700.0	5055355.0	37.0	4762138.0	58.0	52.22	1.8	4978440.0	-		192834.0	84409.0	3102212.0	43.0	2.0	1876228.0	2.0	-	3102212.0	5.0	7.0	80001.0	5022856.0	96.365	17.0	1.0	1876228.0	5044351.0	192834.0	15.0	3102212.0	4978440.0	952643.0	19.0
ERR2849929	140.671	0.969	1.0	1.0	52.31	1.0	57.0	2.0	1.0	4664026.0		18.15		5.17	3.0	26298.0	4672797.0	3.0	4645038.0	134.0	52.22	3.83	4664026.0	-		290195.0	93023.0	3916352.0	5.0	2.0	3916352.0	2.0	-	3916352.0	2.0	6.0	101594.0	4671654.0	95.629	15.0	1.0	3916352.0	4671654.0	290195.0	3.0	3916352.0	4664026.0	634375.0	13.0
ERR2849930	121.698	0.9739	1.0	1.002	52.24	1.0	41.0	4.0	1.0	4898043.0		27.11		3.31	6.0	216805.0	4913725.0	4.0	4693856.0	74.0	52.22	1.49	4898043.0	9.0		320959.0	122925.0	4790709.0	9.0	2.0	4790709.0	1.0	4913725.0	4790709.0	4.0	6.0	108925.0	4912920.0	96.501	12.0	1.0	4790709.0	4912920.0	320959.0	6.0	4790709.0	4790709.0	533808.0	13.0
ERR2849931	112.77	0.9845	1.0	1.004	52.19	1.0	31.0	3.0	1.0	4948316.0		34.77		3.7	5.0	226406.0	4974565.0	6.0	4742304.0	83.0	52.22	1.53	4948316.0	17.0		490970.0	166152.0	4854500.0	17.0	2.0	4854500.0	2.0	4974565.0	4854500.0	3.0	4.0	166152.0	4965377.0	97.401	8.0	1.0	4854500.0	4971705.0	439138.0	7.0	4854500.0	4909169.0	762703.0	8.0
ERR2849932	109.154	0.9812	1.0	1.0	52.07	2.0	41.0	6.0	2.0	4943300.0		35.94		5.76	16.0	361147.0	5065070.0	42.0	4702932.0	125.0	52.22	3.18	4892453.0	-		214449.0	129101.0	3503452.0	45.0	3.0	1256379.0	2.0	-	3503452.0	9.0	8.0	98719.0	5003881.0	96.817	15.0	1.0	1256379.0	5057756.0	214449.0	34.0	3503452.0	4759831.0	462541.0	16.0
ERR2849933	114.515	0.983	1.0	1.001	52.22	2.0	55.0	4.0	2.0	4850917.0		29.88		4.71	7.0	145626.0	4863243.0	7.0	4715184.0	67.0	52.22	2.51	4825064.0	-		264358.0	79957.0	2746805.0	9.0	2.0	2023033.0	2.0	-	2746805.0	6.0	6.0	79957.0	4858579.0	97.068	14.0	1.0	2023033.0	4862458.0	264358.0	8.0	2746805.0	4769838.0	753031.0	14.0
ERR2849934	119	0.9814	1.0	1.001	52.21	2.0	36.0	5.0	2.0	4857200.0		21.84		4.37	7.0	148785.0	4864536.0	8.0	4711517.0	83.0	52.22	2.28	4833588.0	-		393980.0	213202.0	2634761.0	11.0	1.0	1866460.0	3.0	-	2634761.0	7.0	5.0	213202.0	4857200.0	96.975	9.0	1.0	1866460.0	4863143.0	393980.0	9.0	2634761.0	4778603.0	820472.0	9.0
ERR2849935	115.098	0.982	2.0	1.001	52.18	2.0	55.0	5.0	2.0	4854978.0		25.29		3.74	6.0	154390.0	4868999.0	4.0	4712113.0	56.0	52.22	1.99	4854978.0	-		269395.0	90803.0	2055127.0	11.0	2.0	1824709.0	4.0	-	1824709.0	5.0	6.0	90803.0	4863408.0	96.933	13.0	2.0	1824709.0	4868089.0	269395.0	8.0	1824709.0	4826277.0	858523.0	13.0
ERR2849936	73.5071	0.9831	1.0	1.004	52.16	1.0	39.0	2.0	1.0	4908163.0		21.17		2.03	2.0	191795.0	4936233.0	55.0	4740869.0	63.0	52.22	1.07	4908163.0	63.0		450710.0	226219.0	4816425.0	63.0	1.0	4816425.0	2.0	4936233.0	4816425.0	2.0	5.0	210336.0	4908163.0	97.323	8.0	1.0	4816425.0	4909903.0	450710.0	3.0	4816425.0	4908163.0	672696.0	9.0
ERR2849937	83.188	0.982	1.0	1.001	52.12	1.0	35.0	2.0	1.0	4911092.0		37.0		2.25	2.0	210844.0	4935870.0	51.0	4724582.0	26.0	52.22	0.67	4911092.0	53.0		521818.0	241357.0	4819233.0	53.0	1.0	4819233.0	2.0	4935870.0	4819233.0	2.0	4.0	241357.0	4911092.0	97.141	8.0	1.0	4819233.0	4914882.0	439884.0	5.0	4819233.0	4911092.0	689792.0	8.0
ERR2849938	97.047	0.9777	1.0	1.002	52.15	1.0	39.0	1.0	1.0	4947748.0		21.1		1.91	2.0	248829.0	4961608.0	5.0	4709677.0	36.0	52.22	0.83	4928872.0	13.0		462094.0	140090.0	4928872.0	13.0	1.0	4928872.0	1.0	4961608.0	4928872.0	2.0	4.0	140090.0	4947748.0	96.873	8.0	1.0	4928872.0	4958579.0	462094.0	5.0	4928872.0	4928872.0	917149.0	8.0
ERR2849939	96.7037	0.9752	1.0	1.002	52.13	1.0	43.0	1.0	1.0	4931918.0		22.19		2.0	1.0	276363.0	4979613.0	94.0	4702645.0	44.0	52.22	0.86	4931918.0	99.0		278616.0	150208.0	4931918.0	99.0	1.0	4931918.0	1.0	4979613.0	4931918.0	1.0	5.0	146228.0	4931918.0	96.654	11.0	1.0	4931918.0	4935124.0	276962.0	2.0	4931918.0	4931918.0	916619.0	12.0
ERR2849940	82.9552	0.9798	1.0	1.002	52.12	1.0	30.0	1.0	1.0	4927683.0		22.65		2.12	2.0	216762.0	4940876.0	15.0	4722836.0	47.0	52.22	0.87	4908808.0	23.0		439081.0	166397.0	4908808.0	23.0	1.0	4908808.0	1.0	4940876.0	4908808.0	2.0	4.0	166397.0	4927683.0	97.074	9.0	1.0	4908808.0	4932368.0	439081.0	5.0	4908808.0	4908808.0	952605.0	9.0
ERR2849941	97.5512	0.977	1.0	1.002	52.06	1.0	39.0	1.0	1.0	4956734.0		23.71		2.02	3.0	308714.0	5018547.0	86.0	4708348.0	48.0	52.22	0.82	4956734.0	88.0		354464.0	166393.0	4956734.0	88.0	1.0	4956734.0	1.0	5018547.0	4956734.0	1.0	5.0	166393.0	4968230.0	96.731	10.0	1.0	4956734.0	4979951.0	354464.0	7.0	4956734.0	4956734.0	917290.0	10.0
ERR2849942	100.239	0.9778	1.0	1.002	52.18	1.0	45.0	3.0	1.0	4867877.0		21.29		3.09	4.0	194860.0	4898641.0	16.0	4701488.0	62.0	52.22	1.63	4867877.0	-		439828.0	130012.0	3759323.0	26.0	2.0	3759323.0	3.0	-	3759323.0	3.0	5.0	130012.0	4874714.0	96.622	11.0	1.0	3759323.0	4893241.0	439828.0	10.0	3759323.0	4867877.0	952657.0	11.0
ERR2849943	104.981	0.9735	1.0	1.001	52.2	1.0	34.0	1.0	1.0	4919728.0		22.19		2.82	4.0	251798.0	4945368.0	8.0	4692315.0	77.0	52.22	1.56	4896746.0	15.0		358051.0	150160.0	4896746.0	15.0	1.0	4896746.0	1.0	4945368.0	4896746.0	3.0	5.0	150160.0	4927566.0	96.5	10.0	1.0	4896746.0	4942589.0	358051.0	8.0	4896746.0	4896746.0	951403.0	10.0
H07_166_0082	313.095	0.9779	2.0	1.001	52.16	2.0	35.0	3.0	2.0	4930121.0		20.2		3.07	5.0	246827.0	4947253.0	7.0	4700232.0	58.0	52.22	1.46	4911389.0	-		258249.0	146228.0	2453399.0	11.0	3.0	1752818.0	3.0	-	2453399.0	4.0	7.0	143650.0	4935291.0	96.636	13.0	1.0	1752818.0	4945833.0	258249.0	8.0	1752818.0	4911389.0	462145.0	14.0
H07_230_0280	335.292	0.9782	1.0	1.002	52.16	2.0	37.0	3.0	2.0	4931987.0		22.24		3.07	5.0	247552.0	4951485.0	8.0	4702456.0	65.0	52.22	1.43	4913255.0	-		283690.0	139404.0	2698424.0	13.0	3.0	1440780.0	3.0	-	2698424.0	4.0	5.0	139404.0	4937584.0	96.637	11.0	1.0	1440780.0	4949711.0	283690.0	9.0	2698424.0	4913255.0	952496.0	11.0
H07_276_0382	264.506	0.974	1.0	1.002	52.17	1.0	37.0	2.0	1.0	4916668.0		22.99		2.83	3.0	249011.0	4928329.0	5.0	4677886.0	56.0	52.22	1.6	4897936.0	-		439982.0	139378.0	4110464.0	8.0	2.0	4110464.0	2.0	-	4110464.0	3.0	4.0	139378.0	4916668.0	96.17	10.0	1.0	4110464.0	4927301.0	355971.0	6.0	4110464.0	4897936.0	856941.0	10.0
H100120548	189.522	0.9808	2.0	1.002	52.12	3.0	37.0	4.0	3.0	4925937.0		19.52		3.46	4.0	212186.0	4930346.0	3.0	4717632.0	58.0	52.22	1.78	4925937.0	-		324537.0	145307.0	1971705.0	7.0	4.0	789667.0	4.0	-	1374927.0	4.0	5.0	145307.0	4925937.0	96.944	11.0	2.0	789667.0	4929364.0	324537.0	5.0	1374927.0	4925937.0	916630.0	11.0
H100800267	305.754	0.9799	1.0	1.002	52.14	1.0	31.0	1.0	1.0	4909629.0		18.56		2.79	3.0	229358.0	4936470.0	10.0	4705970.0	71.0	52.22	1.82	4897751.0	12.0		356039.0	140968.0	4897751.0	12.0	1.0	4897751.0	1.0	4936470.0	4897751.0	2.0	6.0	140968.0	4915821.0	96.745	11.0	1.0	4897751.0	4934379.0	356039.0	8.0	4897751.0	4897751.0	590252.0	11.0
H101020440	171.518	0.976	2.0	1.001	51.89	3.0	29.0	11.0	3.0	5180761.0		22.7		3.35	12.0	497461.0	5190328.0	13.0	4689938.0	41.0	52.22	1.35	5164259.0	-		439875.0	166454.0	1950976.0	19.0	2.0	710538.0	10.0	-	1328328.0	12.0	5.0	138290.0	5180761.0	96.497	11.0	2.0	710538.0	5189364.0	265502.0	16.0	1328328.0	5132059.0	525074.0	13.0
L00010-05	144.804	0.984	1.0	1.001	52.14	1.0	33.0	1.0	1.0	4808994.0		25.99		3.73	1.0	85909.0	4808994.0	0.0	4719830.0	39.0	52.22	1.25	4808994.0	1.0		521382.0	304341.0	4808994.0	1.0	1.0	4808994.0	1.0	4808994.0	4808994.0	1.0	4.0	304341.0	4808994.0	97.183	7.0	1.0	4808994.0	4808994.0	521382.0	1.0	4808994.0	4808994.0	736324.0	7.0
L00096-14	32.9733	0.9842	1.0	0.974	52.18	1.0	37.0	2.0	1.0	4936709.0		12.02		2.02	3.0	221633.0	4951150.0	6.0	4720758.0	51.0	52.22	1.49	4936709.0	10.0		650768.0	382283.0	4842797.0	10.0	1.0	4842797.0	2.0	4951150.0	4842797.0	2.0	3.0	382283.0	4942728.0	100.0	6.0	1.0	4842797.0	4949960.0	650768.0	5.0	4842797.0	4936709.0	974649.0	6.0
L00211-12	124.724	0.978	1.0	1.002	52.15	2.0	43.0	2.0	2.0	4860971.0		21.09		2.41	5.0	192552.0	4895862.0	31.0	4701778.0	48.0	52.22	1.43	4842928.0	-		303369.0	140329.0	2821054.0	35.0	2.0	2021874.0	2.0	-	2821054.0	3.0	5.0	140329.0	4872429.0	96.653	11.0	1.0	2021874.0	4885966.0	303369.0	10.0	2821054.0	4842928.0	917010.0	11.0
L00248-12	50.3844	0.9778	1.0	1.002	52.17	1.0	28.0	3.0	1.0	4925942.0		23.5		3.0	3.0	259146.0	4965256.0	103.0	4704937.0	52.0	52.22	1.25	4925942.0	-		461832.0	188030.0	3827300.0	110.0	3.0	3827300.0	3.0	-	3827300.0	3.0	4.0	188030.0	4925942.0	96.715	8.0	1.0	3827300.0	4936572.0	461832.0	6.0	3827300.0	4925942.0	953200.0	8.0
L00313-12	43.7105	0.9791	1.0	1.002	52.12	2.0	30.0	7.0	2.0	4959903.0		23.42		2.7	8.0	283863.0	4991931.0	24.0	4706048.0	66.0	52.22	1.82	4959903.0	-		362423.0	209238.0	2693477.0	35.0	4.0	1788117.0	4.0	-	2693477.0	7.0	6.0	209238.0	4968534.0	96.764	10.0	1.0	1788117.0	4983912.0	362423.0	15.0	2693477.0	4874950.0	601900.0	10.0
L00433-10	34.4071	0.979	2.0	1.002	52.11	3.0	42.0	8.0	3.0	4924948.0		22.53		2.92	11.0	248351.0	4955816.0	24.0	4703041.0	53.0	52.22	1.53	4914409.0	-		369645.0	149614.0	2249846.0	37.0	3.0	706867.0	7.0	-	983249.0	9.0	5.0	149614.0	4939119.0	96.751	11.0	2.0	706867.0	4948102.0	339384.0	15.0	983249.0	4881538.0	639135.0	11.0
L00938-09	273.124	0.9809	2.0	1.001	52.1	3.0	37.0	6.0	3.0	4950464.0		19.24		2.7	7.0	261431.0	4971039.0	15.0	4702336.0	62.0	52.22	1.65	4937799.0	-		304694.0	149668.0	1550488.0	23.0	4.0	1036920.0	6.0	-	1263989.0	7.0	5.0	149668.0	4950464.0	96.823	10.0	2.0	1036920.0	4966271.0	304694.0	13.0	1263989.0	4937799.0	856373.0	10.0
L01066-08	129.84	0.9805	1.0	1.001	52.15	2.0	33.0	2.0	2.0	4875325.0		19.5		3.14	4.0	171993.0	4889890.0	6.0	4714588.0	39.0	52.22	1.33	4863445.0	-		439883.0	166204.0	3282822.0	9.0	2.0	1580623.0	2.0	-	3282822.0	3.0	4.0	166204.0	4881517.0	97.046	9.0	1.0	1580623.0	4888036.0	439883.0	6.0	3282822.0	4863445.0	1224123.0	9.0
L01204-11	74.5752	0.9788	1.0	1.002	51.84	1.0	34.0	4.0	1.0	5105803.0		22.11		3.3	16.0	496085.0	5203768.0	80.0	4704813.0	46.0	52.22	1.23	5022335.0	87.0		316321.0	140768.0	4904880.0	87.0	2.0	4904880.0	2.0	5203768.0	4904880.0	9.0	5.0	102964.0	5154231.0	96.729	11.0	1.0	4904880.0	5184143.0	281960.0	31.0	4904880.0	4954925.0	952425.0	13.0
L01469-09	114.951	0.9792	1.0	1.001	52.16	2.0	29.0	4.0	2.0	4893567.0		19.41		2.77	6.0	216581.0	4916542.0	9.0	4699288.0	34.0	52.22	1.04	4881689.0	-		461611.0	152498.0	2822618.0	15.0	4.0	1272258.0	4.0	-	2822618.0	5.0	5.0	152498.0	4899759.0	96.644	10.0	1.0	1272258.0	4914187.0	461611.0	10.0	2822618.0	4881689.0	590345.0	10.0
L01672-18	69.0816	0.9912	1.0	1.001	51.96	2.0	30.0	7.0	2.0	5127355.0		5.93		1.85	15.0	482625.0	5244839.0	164.0	4758260.0	48.0	52.22	1.11	5090046.0	-		546829.0	439476.0	2654047.0	169.0	2.0	1916228.0	6.0	-	2654047.0	9.0	4.0	149778.0	5168244.0	97.918	6.0	1.0	1916228.0	5205719.0	546829.0	30.0	2654047.0	5042607.0	840106.0	8.0
L01673-18	75.4348	0.9766	1.0	1.002	52.2	2.0	41.0	2.0	2.0	4915273.0		20.59		2.86	3.0	242120.0	4941599.0	76.0	4698882.0	47.0	52.22	1.25	4900092.0	-		282281.0	150161.0	2505824.0	79.0	2.0	2394268.0	2.0	-	2505824.0	3.0	5.0	150161.0	4915273.0	96.573	10.0	1.0	2394268.0	4922287.0	282281.0	5.0	2505824.0	4900092.0	916158.0	10.0
L01730-06	164.72	0.9781	1.0	1.001	52.15	2.0	34.0	2.0	2.0	4925140.0		18.81		2.88	5.0	250842.0	4949219.0	9.0	4697408.0	80.0	52.22	2.04	4913260.0	-		405651.0	255897.0	2860835.0	12.0	2.0	2052425.0	2.0	-	2860835.0	3.0	5.0	255897.0	4936504.0	96.629	9.0	1.0	2052425.0	4947046.0	405651.0	8.0	2860835.0	4913260.0	649338.0	9.0
L01930-13	55.2015	0.9791	1.0	1.002	52.11	2.0	53.0	5.0	2.0	4968177.0		26.91		2.87	7.0	276856.0	4988881.0	7.0	4707935.0	42.0	52.22	1.34	4968177.0	-		234142.0	90726.0	2787059.0	15.0	3.0	1302264.0	5.0	-	2787059.0	5.0	6.0	87834.0	4982867.0	96.784	14.0	1.0	1302264.0	4986704.0	220727.0	9.0	2787059.0	4968177.0	635251.0	15.0
S00046-07	114.876	0.9841	1.0	1.001	52.14	1.0	38.0	1.0	1.0	4810503.0		26.96		4.36	1.0	85478.0	4810503.0	0.0	4722228.0	32.0	52.22	1.37	4810503.0	1.0		521318.0	149606.0	4810503.0	1.0	1.0	4810503.0	1.0	4810503.0	4810503.0	1.0	4.0	149606.0	4810503.0	97.221	8.0	1.0	4810503.0	4810503.0	521318.0	1.0	4810503.0	4810503.0	809737.0	8.0
S00046-98	72.0271	0.9795	2.0	1.001	52.11	2.0	39.0	6.0	2.0	5070268.0		21.29		3.51	11.0	406901.0	5110360.0	31.0	4699927.0	42.0	52.22	1.76	5009120.0	-		410876.0	209238.0	2551956.0	36.0	3.0	1280981.0	5.0	-	2551956.0	9.0	5.0	105659.0	5086220.0	96.692	9.0	1.0	1280981.0	5101228.0	368621.0	18.0	1280981.0	4959343.0	601377.0	11.0
S00065-06	337.071	0.9783	1.0	1.001	52.16	2.0	34.0	4.0	2.0	4929494.0		19.5		2.9	6.0	247500.0	4946825.0	7.0	4698164.0	64.0	52.22	1.72	4910762.0	-		354608.0	140326.0	3334224.0	13.0	3.0	709688.0	4.0	-	3334224.0	5.0	5.0	140326.0	4934664.0	96.605	10.0	1.0	709688.0	4945299.0	354608.0	9.0	3334224.0	4910762.0	856863.0	10.0
S00578-10	121.482	0.9912	1.0	1.001	52.14	2.0	20.0	6.0	2.0	5014749.0		5.23		1.79	7.0	260890.0	5026344.0	5.0	4763718.0	44.0	52.22	1.55	5014749.0	-		576852.0	440144.0	2761110.0	9.0	2.0	1322174.0	5.0	-	2761110.0	6.0	4.0	440144.0	5021275.0	98.002	6.0	1.0	1322174.0	5025429.0	576852.0	8.0	2761110.0	4973226.0	1074037.0	6.0
S00959-16	137.397	0.984	1.0	1.001	52.14	1.0	27.0	3.0	1.0	4809733.0		26.29		3.64	3.0	87280.0	4809733.0	0.0	4721485.0	45.0	52.22	1.25	4809733.0	-		461748.0	166456.0	4003258.0	3.0	3.0	4003258.0	3.0	-	4003258.0	3.0	5.0	166456.0	4809733.0	97.171	8.0	1.0	4003258.0	4809733.0	461748.0	3.0	4003258.0	4809733.0	674708.0	8.0
S01190-06	134.352	0.9839	1.0	1.001	52.14	2.0	32.0	2.0	2.0	4809323.0		26.76		4.05	2.0	85656.0	4809323.0	0.0	4722305.0	36.0	52.22	1.23	4809323.0	-		521047.0	149884.0	3551438.0	2.0	1.0	1257885.0	2.0	-	3551438.0	2.0	4.0	149884.0	4809323.0	97.181	8.0	1.0	1257885.0	4809323.0	521047.0	2.0	3551438.0	4809323.0	746242.0	8.0
S01327-93	104.571	0.9837	1.0	1.001	52.09	1.0	40.0	1.0	1.0	4934740.0		14.88		3.07	7.0	218441.0	4949304.0	10.0	4727383.0	49.0	52.22	2.0	4852532.0	11.0		265751.0	129680.0	4852532.0	11.0	1.0	4852532.0	1.0	4949304.0	4852532.0	6.0	6.0	128480.0	4939807.0	97.267	12.0	1.0	4852532.0	4948608.0	265751.0	9.0	4852532.0	4852532.0	522928.0	13.0
S01399-18	87.4728	0.9841	1.0	1.001	52.14	2.0	30.0	3.0	2.0	4908883.0		27.37		3.43	4.0	192143.0	4918609.0	12.0	4724263.0	55.0	52.22	1.26	4908883.0	-		520015.0	225046.0	3447031.0	15.0	1.0	1367981.0	3.0	-	3447031.0	3.0	4.0	225046.0	4915795.0	97.17	7.0	1.0	1367981.0	4915795.0	520015.0	4.0	3447031.0	4908883.0	813411.0	7.0
S01569-10	133.91	0.9721	1.0	1.002	52.14	2.0	49.0	5.0	2.0	4959866.0		21.05		3.06	7.0	304620.0	4977860.0	9.0	4667641.0	66.0	52.22	2.05	4959866.0	-		258662.0	136550.0	3432186.0	13.0	3.0	1404051.0	2.0	-	3432186.0	5.0	7.0	135031.0	4971229.0	96.055	13.0	1.0	1404051.0	4975662.0	258662.0	9.0	3432186.0	4836237.0	494856.0	14.0
S01668-11	53.8774	0.9742	1.0	1.002	52.2	1.0	38.0	2.0	1.0	4927278.0		25.06		2.65	3.0	256916.0	4948202.0	41.0	4689669.0	42.0	52.22	1.5	4909317.0	-		324921.0	150107.0	4679022.0	45.0	1.0	4679022.0	2.0	-	4679022.0	3.0	5.0	139853.0	4927278.0	96.373	10.0	1.0	4679022.0	4937909.0	324921.0	6.0	4679022.0	4909317.0	917121.0	11.0
S01861-18	61.2816	0.9843	1.0	1.002	52.2	1.0	42.0	1.0	1.0	4988092.0		22.93		3.26	3.0	303580.0	5040606.0	143.0	4735101.0	55.0	52.22	1.37	4957398.0	147.0		276310.0	135053.0	4957398.0	147.0	2.0	4957398.0	1.0	5040606.0	4957398.0	3.0	5.0	112154.0	4988092.0	97.33	11.0	1.0	4957398.0	5001818.0	276310.0	8.0	4957398.0	4957398.0	953222.0	12.0
S02113-13	114.941	0.9792	1.0	1.001	52.11	1.0	45.0	2.0	1.0	4965954.0		21.87		2.72	3.0	275733.0	4982591.0	6.0	4703732.0	41.0	52.22	1.45	4965954.0	7.0		368091.0	172000.0	4872002.0	7.0	1.0	4872002.0	2.0	4982591.0	4872002.0	2.0	5.0	149498.0	4974541.0	96.761	10.0	1.0	4872002.0	4980950.0	368091.0	5.0	4872002.0	4965954.0	789183.0	11.0
S02333-14	136.341	0.9788	1.0	1.002	52.11	1.0	39.0	2.0	1.0	4964824.0		22.75		2.85	3.0	271629.0	4976977.0	5.0	4704924.0	39.0	52.22	1.43	4964824.0	6.0		369318.0	183619.0	4870873.0	6.0	1.0	4870873.0	2.0	4976977.0	4870873.0	2.0	5.0	178284.0	4973411.0	96.716	10.0	1.0	4870873.0	4975464.0	369318.0	4.0	4870873.0	4964824.0	638964.0	11.0
S02810-09	120.336	0.9791	2.0	1.002	52.12	4.0	34.0	6.0	4.0	4966752.0		23.93		3.47	8.0	268786.0	4979331.0	5.0	4706375.0	48.0	52.22	1.39	4945374.0	-		440071.0	149498.0	1824727.0	13.0	3.0	717877.0	6.0	-	1024927.0	7.0	5.0	149498.0	4975339.0	96.797	9.0	2.0	717877.0	4977392.0	440071.0	9.0	1024927.0	4945374.0	746467.0	9.0
S03113-10	187.117	0.9781	1.0	1.002	52.14	2.0	46.0	4.0	2.0	4927709.0		20.13		2.96	9.0	260588.0	4963857.0	16.0	4699195.0	68.0	52.22	1.95	4885655.0	-		261118.0	135031.0	2491031.0	21.0	3.0	1418798.0	4.0	-	2491031.0	6.0	6.0	101900.0	4945016.0	96.659	12.0	1.0	1418798.0	4961320.0	261118.0	14.0	2491031.0	4885655.0	857074.0	13.0
S03371-07	49.638	0.9784	1.0	1.001	52.16	1.0	42.0	1.0	1.0	4935016.0		20.69		3.37	2.0	253571.0	4948513.0	7.0	4693257.0	61.0	52.22	2.02	4916284.0	11.0		408050.0	149930.0	4916284.0	11.0	2.0	4916284.0	1.0	4948513.0	4916284.0	2.0	5.0	149930.0	4935016.0	96.533	10.0	1.0	4916284.0	4946695.0	408050.0	6.0	4916284.0	4916284.0	821013.0	10.0
S0344408	49.0052	0.9781	1.0	1.002	52.15	2.0	47.0	4.0	3.0	4926981.0		19.56		2.77	6.0	249225.0	4944312.0	8.0	4693761.0	59.0	52.22	1.72	4908249.0	-		271366.0	101903.0	2728585.0	13.0	3.0	917196.0	4.0	-	2728585.0	5.0	6.0	90689.0	4932151.0	96.513	12.0	1.0	772522.0	4942693.0	271366.0	9.0	2728585.0	4908249.0	723695.0	13.0
S03445-08	273.521	0.9782	2.0	1.002	52.14	4.0	36.0	5.0	4.0	4727819.0		22.94		4.09	7.0	219845.0	4747726.0	9.0	4525797.0	59.0	52.22	1.98	4711525.0	-		354608.0	129808.0	1741681.0	15.0	4.0	747169.0	5.0	-	917355.0	6.0	5.0	135309.0	4732989.0	93.048	12.0	2.0	747169.0	4746080.0	354608.0	11.0	917355.0	4711525.0	740126.0	11.0
S03447-05	76.0775	0.9811	2.0	1.001	51.98	2.0	45.0	5.0	2.0	5013660.0		22.34		3.37	8.0	343877.0	5041222.0	22.0	4689706.0	60.0	52.22	1.77	4977553.0	-		354593.0	101900.0	2516143.0	26.0	2.0	2123304.0	3.0	-	2516143.0	7.0	5.0	90747.0	5018830.0	96.583	11.0	1.0	2123304.0	5036727.0	354593.0	15.0	2123304.0	4909438.0	820564.0	13.0
S03732-17	91.2756	0.9781	2.0	1.003	52.17	2.0	42.0	4.0	3.0	4943437.0		21.85		3.58	7.0	254601.0	4962779.0	19.0	4706034.0	66.0	52.22	1.53	4894040.0	-		354630.0	135056.0	2174613.0	33.0	5.0	1529435.0	4.0	-	1529435.0	7.0	5.0	135056.0	4943437.0	96.685	11.0	2.0	920382.0	4956432.0	354630.0	11.0	1529435.0	4894040.0	952816.0	11.0
S03803-12	87.3137	0.9844	1.0	1.001	52.14	2.0	28.0	4.0	2.0	4980467.0		11.31		1.84	5.0	273282.0	5009416.0	49.0	4734874.0	56.0	52.22	1.34	4980467.0	-		520654.0	172693.0	2938704.0	52.0	2.0	1952065.0	3.0	-	2938704.0	4.0	4.0	149709.0	4988244.0	97.371	8.0	1.0	1952065.0	4995767.0	407336.0	8.0	2938704.0	4952745.0	767274.0	9.0
S04686-04	123.161	0.9912	2.0	1.001	52.18	3.0	28.0	6.0	3.0	4956840.0		3.66		2.16	7.0	199565.0	4961965.0	7.0	4761150.0	40.0	52.22	1.43	4944954.0	-		440116.0	219227.0	1785411.0	10.0	2.0	1433898.0	4.0	-	1591427.0	7.0	5.0	219227.0	4956840.0	97.984	9.0	2.0	1433898.0	4961145.0	440116.0	9.0	1591427.0	4874770.0	751082.0	9.0
S04698-09	178.063	0.9782	2.0	1.002	52.14	2.0	39.0	4.0	2.0	4948667.0		19.78		3.01	7.0	266076.0	4967414.0	14.0	4697729.0	71.0	52.22	1.95	4917785.0	-		383075.0	140944.0	2055545.0	20.0	3.0	1949152.0	4.0	-	1949152.0	6.0	5.0	140944.0	4953837.0	96.59	10.0	2.0	1949152.0	4964033.0	383075.0	10.0	1949152.0	4917785.0	952059.0	10.0
S04868-15	194.107	0.991	1.0	1.001	52.19	2.0	28.0	4.0	2.0	4896002.0		6.24		1.5	7.0	224377.0	4909200.0	8.0	4684077.0	48.0	52.22	1.41	4873964.0	-		439327.0	225471.0	2642436.0	10.0	2.0	2108403.0	3.0	-	2642436.0	6.0	5.0	225471.0	4903149.0	96.377	8.0	1.0	2108403.0	4908380.0	439327.0	9.0	2642436.0	4842346.0	742761.0	8.0
S05259-15	47.1181	0.9826	2.0	1.001	52.19	2.0	31.0	5.0	2.0	4895430.0		26.82		3.5	5.0	187088.0	4902881.0	7.0	4714306.0	53.0	52.22	1.26	4895430.0	-		430747.0	129564.0	2234754.0	11.0	3.0	2173863.0	5.0	-	2173863.0	5.0	4.0	127568.0	4895430.0	96.961	9.0	2.0	2173863.0	4901374.0	430747.0	7.0	2173863.0	4895430.0	967173.0	10.0
S12046-92	139.868	0.9746	1.0	1.001	52.09	1.0	44.0	1.0	1.0	4854782.0		16.56		3.12	6.0	193848.0	4878845.0	7.0	4682256.0	46.0	52.22	1.64	4817447.0	9.0		222518.0	129472.0	4817447.0	9.0	2.0	4817447.0	1.0	4878845.0	4817447.0	3.0	7.0	117392.0	4873031.0	96.32	14.0	1.0	4817447.0	4877947.0	222518.0	7.0	4817447.0	4817447.0	492004.0	15.0
STY50	33.6887	0.9753	1.0	1.003	52.09	1.0	55.0	2.0	1.0	4987338.0		22.68		1.88	4.0	323693.0	5025773.0	34.0	4701520.0	59.0	52.22	1.03	4987338.0	49.0		293799.0	96924.0	4911035.0	49.0	1.0	4911035.0	2.0	5025773.0	4911035.0	2.0	6.0	90963.0	4998832.0	96.511	14.0	1.0	4911035.0	5009517.0	293799.0	7.0	4911035.0	4987338.0	593123.0	15.0
[truncated: 9 more columns]
