# Supplementary material for: The Spatiotemporal Dynamics and Microevolution Events That Favored the Success of the Highly Clonal Multidrug-Resistant Monophasic Salmonella Typhimurium Circulating in Europe
Source: Front Microbiol. 2021 May 21;12:651124. doi: 10.3389/fmicb.2021.651124 (PMC8175864; doi:10.3389/fmicb.2021.651124)
Supplement: Supplementary file 3 [file Table_2.xlsx]

## Sheet: Tn21
Supplementary Table S2. Tn-21 transposon or IS6 located in the fljAB locus. Mercury resistance cluster and antibiotic resistance genes are underlined in yellow columns. Yellow strain ID correspond to Clade A and blue strain ID to Clabe B.
Strain_ID	#1_VirG_localization_protein_VirK	#2_secreted_effector_protein_pipB2	#3_hypothetical_protein	#4_hypothetical_protein	#5_TonB-dependent_siderophore_receptor	#6_hydrolase	#7_enterochelin_esterase	#8_multidrug_ABC_transporter_ATP-binding_protein	#9_glycosyl_transferase	#10_IS6_family_transposase	#11_alcohol_dehydrogenase	#12_nuclease	#13_hypothetical_protein	#14_DNA_repair_protein	#15_hypothetical_protein	#16_hypothetical_protein	#17_hypothetical_protein	#18_LPS_core_heptose(II)_kinase_RfaY	#19_IS4_family_transposase	#20_LysR_family_transcriptional_regulator	#21_sodium/glutamate_symporter	#22_monooxygenase	#23_hypothetical_protein	#24_transcriptional_regulator	#25_transposase	#26_tetracycline_efflux_MFS_transporter_Tet(B)	#27_transposase	#28_transposase	#29_insertion_element_IS1_protein_InsB	#30_mercuric_resistance_operon_regulatory_protein_MerT	#31_mercuric_transporter_MerA	#32_mercuric_transport_protein_periplasmic_component_MerB	#33_mercury_transporter_MerC	#34_mercury(II)_reductase_MerD	#35_transcriptional_regulator_MerE	#36_mercury_resistance_protein_MerR	#37_EAL_domain-containing_protein	#38_hypothetical_protein	#39_integrase	#40_IS6_family_transposase	#41_AraC_family_transcriptional_regulator	#42_hypothetical_protein	#43_replication_protein	#44_transcriptional_regulator	#45_sulfonamide-resistant_dihydropteroate_synthase_Sul2	#46_aminoglycoside_O-phosphotransferase_APH(3'')-Ib	#47_aminoglycoside_O-phosphotransferase_APH(6)-Id	#48_IS6_family_transposase	#49_resolvase
03EB8592SAL	1	1	1	1		1	1	1	1	1																		1	1											1					1			1
10CEB01160SAL	1	1	1	1	1	1	1	1	1	1		1	1	1	1	1	1	1	1	1	1	1	1	1	1	1	1	1	1	1	1	1	1	1	1	1	1	1	1	1		1	1	1	1	1	1	1
10CEB1178SAL	1	1	1	1	1	1	1	1	1
11CEB2326SAL	1	1	1	1	1	1	1	1	1	1		1	1	1	1	1	1	1	1	1	1	1	1	1	1	1	1	1	1	1	1	1	1	1	1	1	1	1		1		1	1	1	1	1	1	1
11CEB2816SAL	1	1	1	1	1	1	1	1	1	1		1	1	1	1	1	1	1	1	1	1	1	1	1	1	1	1	1	1	1	1	1	1	1	1	1	1	1	1	1		1	1	1	1	1	1	1
11CEB2817SAL	1	1	1	1	1	1	1	1	1	1		1	1	1	1	1	1	1	1	1	1	1	1	1	1	1	1	1	1	1	1	1	1	1	1	1	1	1	1	1		1	1	1	1	1	1	1
11CEB2911SAL	1	1	1	1	1	1	1	1	1	1		1	1	1	1	1	1	1	1	1	1	1	1	1	1	1	1	1	1	1	1	1	1	1	1	1	1	1	1	1		1	1	1	1	1	1	1
11CEB3431SAL	1	1	1	1	1	1	1	1	1	1		1	1	1	1	1	1	1	1	1	1	1	1	1	1	1	1	1	1	1	1	1	1	1	1	1	1	1	1	1		1	1	1	1	1	1	1
11CEB3440SAL	1	1	1	1	1	1	1	1	1	1		1	1	1	1	1	1	1	1	1	1	1	1	1	1	1	1	1	1	1	1	1	1	1	1	1	1	1	1	1		1	1	1	1	1	1	1
11CEB4681SAL	1	1	1	1	1	1	1	1	1	1		1	1	1	1	1	1	1	1	1	1	1	1	1	1	1	1	1	1	1	1	1	1	1	1	1	1	1	1	1		1	1	1	1	1	1	1
11CEB6568SAL	1	1	1	1	1	1	1	1	1	1		1	1	1	1	1	1	1	1	1	1	1	1	1	1	1	1	1	1	1	1	1	1	1	1	1	1	1	1	1		1	1	1	1	1	1	1
11CEB93SAL	1	1	1	1	1	1	1	1	1			1	1	1	1	1	1	1	1	1	1	1	1	1	1	1	1	1	1	1	1	1	1	1	1	1	1	1	1			1	1	1	1	1	1
12CEB1033SAL		1	1	1	1	1	1	1	1	1		1	1	1	1	1	1	1	1	1	1	1	1	1	1	1	1	1	1	1	1	1	1	1	1	1	1	1	1	1		1	1	1	1	1	1	1
12CEB1657SAL	1	1	1	1	1	1	1	1	1	1		1	1	1	1	1	1	1	1	1	1	1	1	1	1	1	1	1	1	1	1	1	1	1	1	1	1	1	1	1		1	1	1	1	1	1	1
12CEB2472SAL	1	1	1	1	1	1	1	1	1	1		1	1	1	1	1	1	1	1	1	1	1	1	1	1	1	1	1	1	1	1	1	1	1	1	1	1	1	1	1		1	1	1	1	1	1	1
12CEB2551SAL	1	1	1	1	1	1	1	1	1	1		1	1	1	1	1	1	1	1	1	1	1	1	1	1	1	1	1	1	1	1	1	1	1	1	1	1	1	1	1		1	1	1	1	1	1	1
12CEB4512SAL	1	1	1	1	1	1	1	1	1	1		1	1	1	1	1	1	1	1	1	1	1	1	1	1	1	1	1	1	1	1	1	1	1	1	1	1	1	1	1		1	1	1	1	1	1	1
12CEB485SAL	1	1	1	1	1	1	1	1	1	1		1	1	1	1	1	1	1	1	1	1	1	1	1	1	1	1	1	1	1	1	1	1	1	1	1	1	1	1	1		1	1	1	1	1	1	1
12CEB4916SAL	1	1	1	1	1	1	1	1	1	1		1	1	1	1	1	1	1	1	1	1	1	1	1	1	1	1	1	1	1	1	1	1	1	1	1	1	1	1	1		1	1	1	1	1	1	1
12CEB70SAL	1	1	1	1	1	1	1		1	1		1	1	1	1	1	1	1	1	1	1	1	1	1	1	1	1	1	1	1	1	1	1	1	1	1	1	1	1	1		1	1	1	1	1	1	1
180911-18-6566	1	1	1	1	1	1	1	1	1	1		1	1	1	1	1	1	1	1	1	1	1	1	1	1	1	1	1	1	1	1	1	1	1	1	1	1	1	1	1		1	1	1	1	1	1	1	1
180911-18-6567	1	1	1	1	1	1	1	1	1	1		1	1	1	1	1	1	1	1	1	1	1	1	1	1	1	1	1	1	1	1	1	1	1	1	1	1	1		1		1	1	1	1	1	1	1	1
180911-18-6569	1	1	1	1	1	1	1	1	1			1	1	1	1	1	1	1	1	1	1	1	1	1	1	1	1	1	1	1	1		1	1	1	1	1	1	1			1	1	1	1	1	1		1
180911-18-6570	1	1	1	1	1	1	1	1	1	1																		1	1											1		1	1	1	1	1	1	1	1
180911-18-6572	1	1	1	1	1	1	1	1	1	1		1	1	1	1	1	1	1	1	1	1	1	1					1	1	1	1	1	1	1	1	1	1	1	1	1		1	1	1	1	1	1	1	1
180911-18-6573	1	1	1	1	1	1	1	1	1	1		1	1	1	1	1	1	1	1	1	1	1	1	1	1	1	1	1	1	1	1	1	1	1	1	1	1	1		1		1	1	1	1	1	1	1
180911-18-6576	1	1	1	1	1	1	1	1	1	1		1	1	1	1	1	1	1	1	1	1	1	1	1	1	1	1	1	1	1	1	1	1	1	1	1	1	1	1	1		1	1	1	1	1	1	1
180911-18-6577	1	1	1	1	1	1	1	1	1	1		1	1	1	1	1	1	1	1	1	1	1	1	1	1	1	1	1	1	1	1	1	1	1	1	1	1	1	1	1		1	1	1	1	1	1	1
180911-18-6579	1	1	1	1	1	1	1	1	1	1		1	1	1	1	1	1	1	1	1	1	1	1	1	1	1	1	1	1	1	1	1	1	1	1	1	1	1	1	1		1	1	1	1	1	1	1
180911-18-6580										1		1	1	1	1	1	1	1	1	1	1	1	1	1	1	1	1	1	1	1	1	1	1	1	1	1	1	1	1	1		1	1	1	1	1	1	1
180911-18-6581	1	1	1	1	1	1	1	1	1	1		1	1	1	1	1	1	1	1	1	1	1	1	1	1	1	1	1	1	1	1	1	1	1	1	1	1	1	1	1		1	1	1	1	1	1	1
2006LSAL01890	1	1	1	1	1	1	1	1	1	1		1	1	1	1	1	1	1	1	1	1	1	1	1	1	1	1	1	1	1	1	1	1	1	1	1	1	1	1	1		1	1	1	1	1	1	1
2007LSAL07385	1	1	1	1	1	1	1	1	1	1		1	1	1	1	1	1	1	1	1	1	1	1	1	1	1	1	1	1		1	1	1	1	1	1	1	1		1		1	1	1	1	1	1	1
2008LSAL08547		1	1	1	1	1	1	1	1	1		1	1	1	1	1	1	1	1	1	1	1	1	1	1	1	1			1	1	1	1	1	1	1	1	1	1	1		1	1	1	1	1	1	1
2009LSAL04654	1	1	1	1	1	1	1	1	1	1		1	1	1	1	1	1	1		1	1	1	1	1	1	1	1	1	1	1	1	1	1	1	1	1	1	1	1	1		1	1	1	1	1	1	1
2009LSAL09229	1	1	1	1	1	1	1	1	1	1		1	1	1	1	1	1	1	1	1	1	1	1	1	1	1	1	1	1	1	1	1	1	1	1	1	1	1	1	1		1	1	1	1	1	1	1
2010LSAL00144	1	1	1	1	1	1	1	1	1	1		1		1	1	1	1	1		1	1	1	1	1	1	1	1	1	1	1	1	1	1	1	1	1	1	1	1	1		1	1	1	1	1	1	1
2010LSAL00169	1	1	1	1	1	1	1	1	1			1	1	1	1	1	1	1	1	1		1		1	1	1	1	1	1	1	1	1	1	1	1	1	1	1	1			1	1	1	1	1	1
2013LSAL02233	1	1	1	1	1	1	1	1	1	1		1	1	1	1	1	1	1	1	1	1	1	1	1	1	1	1	1	1	1	1	1	1	1	1	1	1	1	1	1		1	1	1	1	1	1	1
2013LSAL03045	1	1	1	1	1	1	1	1	1	1		1	1	1	1	1	1	1	1	1	1	1	1	1	1	1	1	1	1	1	1	1	1	1	1	1	1	1	1	1		1	1	1	1	1	1	1
2013LSAL03823	1	1	1	1	1	1	1	1	1	1		1	1	1	1	1	1	1	1	1	1	1	1	1	1	1	1	1	1	1	1	1	1	1	1	1	1	1	1	1		1	1	1	1	1	1	1
2013LSAL04650	1	1	1	1	1	1	1	1	1	1		1	1	1	1	1	1	1		1	1	1	1	1	1	1	1	1	1	1	1	1	1	1	1	1	1	1	1	1		1	1	1	1	1	1	1
2014LSAL00330	1	1	1	1	1	1	1	1	1	1		1	1	1	1	1	1	1	1	1	1	1	1	1	1	1	1	1	1	1	1	1	1	1	1	1	1	1	1	1		1	1	1	1	1	1	1
2014LSAL01907	1	1	1	1	1	1	1	1	1	1		1	1	1	1	1	1	1	1	1	1	1	1	1	1	1	1	1		1	1	1	1	1	1	1	1	1	1	1		1	1	1	1	1	1	1
2014LSAL02850	1	1	1	1	1																																					1	1	1	1	1	1
2014LSAL03156	1	1	1	1	1	1	1	1	1	1		1	1	1	1	1	1	1	1	1	1	1	1	1	1	1	1	1	1	1	1	1	1	1	1	1	1	1	1	1		1	1	1	1	1	1	1
ERR1540278	1	1	1	1	1	1	1	1	1	1										1	1	1	1	1	1	1	1	1	1											1		1	1	1	1	1	1	1	1
ERR1540346	1	1	1	1	1	1	1	1	1	1		1	1	1	1	1	1	1	1	1	1	1	1	1	1	1	1	1	1	1	1	1	1	1	1	1	1	1	1	1	1	1	1	1	1	1	1	1	1
ERR1540441	1	1	1	1	1	1	1	1	1	1		1	1	1	1	1	1	1	1	1	1	1	1	1	1	1	1	1	1	1	1	1	1	1	1	1	1	1	1	1	1	1	1	1	1	1	1	1	1
ERR1540476	1	1	1	1	1	1	1	1	1	1								1	1																					1								1
ERR1540508	1	1	1	1	1	1	1	1	1	1		1	1	1	1	1	1	1	1	1	1	1	1	1	1	1	1	1	1											1								1
ERR1744967	1	1	1	1	1	1	1	1	1	1		1	1	1	1	1	1	1										1	1											1				1	1	1	1	1
ERR1744968	1									1																		1	1											1				1	1	1	1	1
ERR1744969	1	1	1	1	1	1	1	1	1	1																		1	1											1				1	1	1	1	1
ERR1744970	1	1	1	1	1	1	1	1	1	1		1	1	1	1	1	1	1										1	1											1				1	1	1	1	1
ERR1744971	1	1	1	1	1	1	1	1	1	1		1	1	1	1	1	1	1										1	1											1				1	1	1	1	1
ERR1744972	1	1	1	1	1	1	1	1	1	1		1	1	1	1	1	1	1		1			1	1	1	1	1	1	1	1	1		1	1	1	1	1	1	1	1		1	1	1	1	1	1	1	1
ERR1843316	1	1	1	1	1	1	1	1	1	1																		1	1											1		1	1	1	1	1	1	1	1
ERR1843326	1	1	1	1	1	1	1	1	1	1		1	1	1	1	1	1	1	1	1	1	1	1	1	1	1	1	1	1	1	1	1	1	1	1	1	1	1	1	1		1	1	1	1	1	1	1	1
ERR1843330	1	1	1	1	1	1	1	1	1	1										1	1	1	1	1	1	1	1	1	1											1		1	1	1	1	1	1	1	1
ERR1843332	1	1	1	1	1	1	1	1	1	1		1	1	1	1	1	1	1	1	1	1	1	1	1	1	1	1	1	1	1	1	1	1	1	1	1	1	1	1	1		1	1	1	1	1	1	1	1
ERR1843337	1	1	1	1	1	1	1	1	1	1										1	1	1	1	1	1	1	1	1	1											1		1	1	1	1	1	1	1	1
ERR1917141	1	1	1	1	1	1	1	1	1	1		1	1	1	1	1	1	1	1	1	1	1	1	1	1	1	1	1	1	1	1	1	1	1	1	1	1	1	1	1		1	1	1	1	1	1	1	1
ERR1917154	1	1	1	1	1	1	1	1	1
ERR1917157	1	1	1	1	1	1	1	1	1	1		1	1	1	1	1	1	1	1	1	1	1	1	1	1	1	1	1	1	1	1	1	1	1	1	1	1	1	1	1		1	1	1	1	1	1	1	1
ERR2003330	1	1	1	1	1	1	1	1	1	1		1	1	1	1	1	1	1	1	1	1	1	1	1	1	1	1	1	1	1	1	1	1	1	1	1	1	1	1	1		1	1	1	1	1	1	1	1
ERR2003331	1	1	1	1	1	1	1	1	1	1		1	1	1	1	1	1	1	1	1	1	1	1	1	1	1	1	1	1	1	1	1	1	1	1	1	1	1	1	1		1	1	1	1	1	1	1	1
ERR2003332	1	1	1	1	1	1	1	1	1	1		1	1	1	1	1	1	1	1	1	1	1	1	1	1	1	1	1	1	1	1	1	1	1	1					1		1	1	1	1	1	1	1	1
ERR2003334	1	1	1	1	1	1	1	1	1	1		1	1	1	1	1	1	1	1	1	1	1	1	1	1	1	1	1	1	1	1	1	1	1	1	1	1	1	1	1		1	1	1	1	1	1	1	1
ERR2003335	1	1	1	1	1	1	1	1	1	1		1	1	1	1	1	1	1	1	1	1	1	1	1	1	1	1	1	1	1	1	1	1	1	1	1	1	1	1	1		1	1	1	1	1	1	1	1
ERR2003341	1	1	1	1	1	1	1	1	1																			1		1	1	1	1	1	1	1	1	1	1			1	1	1	1	1	1		1
ERR2174766	1	1	1	1	1	1	1	1	1	1		1	1	1	1	1	1	1	1	1	1	1	1	1	1	1	1	1	1	1	1	1	1	1	1	1	1	1	1	1		1	1	1	1	1	1	1	1
ERR2174767	1	1	1	1	1	1	1	1	1	1		1	1	1	1	1	1	1	1	1	1	1	1	1	1	1	1	1	1	1	1	1	1	1	1	1	1	1	1	1		1	1	1	1	1	1	1	1
ERR2174768	1	1	1	1	1	1	1	1	1	1		1	1	1	1	1	1	1	1	1	1	1	1	1	1	1	1	1	1	1	1	1	1	1	1	1	1	1	1	1		1	1	1	1	1	1	1	1
ERR2174769	1	1	1	1	1	1	1	1	1	1		1	1	1	1	1	1	1	1	1	1	1	1	1	1	1	1	1	1	1	1	1	1	1	1	1	1	1	1	1		1	1	1	1	1	1	1	1
ERR2174775	1	1	1	1	1	1	1	1	1	1		1	1	1	1	1	1	1	1	1	1	1	1	1	1	1	1	1	1	1	1	1	1	1	1	1	1	1	1	1		1	1	1	1	1	1	1	1
ERR2174778	1	1	1	1	1	1	1	1	1	1		1	1	1	1		1	1	1	1	1	1	1	1	1	1	1	1	1	1	1	1	1	1	1	1	1	1	1	1		1	1	1	1	1	1	1	1
ERR2174779	1	1	1	1	1	1	1	1	1	1		1	1	1	1	1	1	1	1	1	1	1	1	1	1	1	1	1	1	1	1	1	1	1	1	1	1	1	1	1		1	1	1	1	1		1	1
ERR2174782	1	1	1	1	1	1	1	1	1	1		1	1	1	1	1	1	1	1	1	1	1	1	1	1	1	1	1	1	1	1	1	1	1	1	1	1	1	1	1		1	1	1	1	1	1	1	1
ERR2174786	1	1	1	1	1	1	1	1	1	1		1	1	1	1	1	1	1	1	1	1	1	1	1	1	1	1	1	1	1	1	1	1	1	1	1	1	1	1	1		1	1	1	1	1	1	1	1
ERR2174788	1	1	1	1	1	1	1	1	1	1		1	1	1	1	1	1	1	1	1	1	1	1	1	1	1	1	1	1	1	1	1	1	1	1	1	1	1	1	1		1	1	1	1	1		1	1
ERR2174790	1	1	1	1	1	1	1	1	1	1		1	1	1	1	1	1	1	1	1	1	1	1	1	1	1		1	1											1					1	1	1	1
ERR2174791	1	1	1	1	1	1	1	1	1	1								1	1																					1		1	1	1	1	1	1	1	1
ERR2174793	1	1	1	1	1	1	1	1	1	1		1	1		1	1	1	1	1	1	1	1	1	1	1	1	1	1	1	1	1	1	1	1	1	1	1	1	1	1		1	1	1	1	1	1	1	1
ERR2174794	1	1	1	1	1	1	1	1	1	1		1	1	1	1	1	1	1	1	1	1	1	1	1	1	1	1	1	1	1	1	1	1	1	1	1	1	1	1	1		1	1	1	1	1	1	1	1
ERR2174795	1	1	1	1	1	1	1	1	1	1		1	1	1	1	1	1	1	1	1	1	1	1	1	1	1	1	1	1	1	1	1	1		1	1	1	1	1	1		1	1	1	1	1	1	1	1
ERR2174800	1	1	1	1	1	1	1	1	1	1		1	1	1	1	1	1	1	1	1	1	1	1	1	1	1		1	1	1	1	1	1	1	1	1	1	1	1	1		1	1	1	1	1	1	1	1
ERR2174801	1	1	1	1	1	1	1	1	1	1		1	1	1	1	1	1	1	1	1	1	1	1	1	1	1	1	1	1	1	1	1	1	1	1	1	1	1	1	1		1	1	1	1	1	1	1	1
ERR2174810	1	1	1	1	1	1	1	1	1	1		1	1		1	1	1	1	1	1	1		1	1	1	1		1	1	1	1	1	1	1	1					1		1	1	1	1	1	1	1	1
ERR2174811	1	1	1	1	1	1	1	1	1	1		1	1	1	1	1	1	1	1	1	1	1	1	1	1	1	1	1	1	1	1	1	1	1	1	1	1	1	1	1		1	1	1	1	1	1	1	1
ERR2174812	1	1	1	1	1	1	1	1	1	1		1	1	1	1	1	1	1	1	1	1	1	1	1	1	1	1	1	1	1	1	1	1	1	1	1	1	1	1	1		1	1	1	1	1	1	1	1
ERR2174813	1	1	1	1	1	1	1	1	1	1		1	1	1	1	1	1	1	1	1	1	1	1	1	1	1	1	1	1	1	1	1	1	1	1	1	1	1	1	1		1	1	1	1	1	1	1	1
ERR2174828	1	1	1	1	1	1	1	1	1	1		1	1	1	1	1	1	1	1	1	1	1	1	1	1	1	1	1	1											1								1
ERR2174829	1	1	1	1	1	1	1	1	1	1		1	1	1	1	1	1	1	1	1	1	1	1	1	1	1	1	1	1											1								1
ERR2174830	1	1	1	1	1	1	1	1	1	1		1	1	1	1	1	1	1	1	1	1	1	1	1	1	1	1	1	1	1	1	1	1	1	1	1	1	1	1	1		1	1	1	1	1	1	1	1
ERR2174831	1	1	1	1	1	1	1	1	1	1		1	1	1	1	1	1	1	1	1	1	1	1	1	1	1	1	1	1	1	1	1	1	1	1	1	1	1	1	1		1	1	1	1	1	1	1	1
ERR2174832	1	1	1	1	1	1	1	1	1	1		1	1	1	1	1	1	1	1	1	1	1	1	1	1	1	1	1	1	1	1	1	1	1	1	1	1	1	1	1		1	1	1	1	1	1	1	1
ERR2174850	1	1	1	1	1	1	1	1	1	1		1	1	1	1	1	1	1	1	1	1	1	1	1	1	1	1	1	1	1	1	1	1	1	1	1	1	1	1	1		1	1	1	1		1	1	1
ERR2174851	1	1	1	1	1	1	1	1	1	1																		1	1		1	1	1	1	1	1	1	1		1		1	1	1	1	1	1	1	1
ERR2174852	1	1	1	1	1	1	1	1	1	1		1	1	1	1	1	1	1	1	1	1	1	1	1	1	1	1	1	1	1	1	1	1	1	1	1	1	1	1	1		1	1	1	1	1	1	1	1
ERR2174853	1	1	1	1	1	1	1	1	1																			1	1	1	1	1	1	1	1	1	1	1	1			1	1	1	1	1	1		1
ERR2174854	1	1	1	1	1	1	1	1	1	1		1	1	1	1	1	1	1	1	1	1	1	1	1	1	1	1	1	1	1	1	1	1	1	1	1	1	1	1	1		1	1	1	1	1	1	1	1
ERR2174855	1	1	1	1	1	1	1	1	1	1																		1	1	1	1	1	1	1	1	1	1	1	1	1		1	1	1	1	1	1	1	1
ERR2174856	1	1	1	1	1	1	1	1	1	1		1	1	1	1	1	1	1	1	1	1	1	1	1	1	1	1	1	1	1	1	1	1	1	1	1	1	1	1	1		1	1	1	1	1	1	1	1
ERR2174857	1	1	1	1	1	1	1	1	1	1		1	1	1	1	1	1	1	1	1	1	1	1	1	1	1	1	1	1	1	1	1	1	1	1	1	1	1	1	1								1
ERR2174865	1	1	1	1	1	1	1	1	1	1		1	1	1	1	1	1	1	1	1	1	1	1	1	1	1	1	1	1	1	1	1	1	1	1	1	1	1	1	1		1	1	1	1	1	1	1	1
ERR2174866	1	1	1	1	1	1	1	1	1	1		1	1	1	1	1	1	1	1	1	1	1	1	1	1	1	1	1	1	1	1	1	1	1	1	1	1	1	1	1		1	1	1	1	1	1	1	1
ERR2174867	1	1	1	1	1	1	1	1	1	1		1	1	1	1	1	1	1	1	1	1	1	1	1	1	1	1	1	1	1	1	1	1	1	1	1	1	1	1	1		1	1	1	1	1	1	1	1
ERR2174892	1	1	1	1	1	1	1	1	1	1																		1	1	1	1	1	1	1	1	1	1	1	1	1		1	1	1	1	1	1	1	1
ERR2174893	1	1	1	1	1	1	1	1	1	1		1	1	1	1	1	1	1	1	1	1	1	1	1	1	1	1	1	1	1	1	1	1	1	1	1	1	1	1	1		1	1	1	1	1	1	1	1
ERR2174894	1	1	1	1	1	1	1	1	1	1		1	1	1	1	1	1	1	1	1	1	1	1	1	1	1	1	1	1	1	1	1	1	1	1	1	1	1	1	1		1	1	1	1	1	1	1	1
ERR2174896	1	1	1	1	1	1	1	1	1	1		1	1	1	1	1	1	1	1	1	1	1	1	1	1	1	1	1	1	1	1	1	1	1	1	1	1	1	1	1		1	1	1	1	1	1	1	1
ERR2187916	1	1	1	1	1	1	1	1	1									1										1	1						1	1	1	1						1	1	1	1		1
ERR2262538	1	1	1	1	1	1	1	1	1	1		1	1	1	1	1	1	1	1	1	1	1	1	1	1	1	1	1	1	1	1	1	1	1	1	1	1	1	1	1								1
ERR2262544	1	1	1	1	1	1	1	1	1			1	1	1	1	1	1	1	1	1	1	1	1	1	1	1	1	1	1	1	1	1	1	1	1	1	1	1	1			1	1	1	1	1	1		1
ERR2382749	1	1	1	1	1	1	1	1	1	1		1	1	1	1	1	1	1	1	1	1	1	1	1	1	1	1	1	1	1	1	1	1	1	1	1	1	1	1	1		1	1	1	1	1	1	1	1
ERR2382756	1	1	1	1	1	1	1	1	1	1										1	1	1	1	1	1	1	1	1	1											1		1	1	1	1	1	1	1	1
ERR2382768	1	1	1	1	1	1	1	1	1	1										1	1	1	1	1	1	1	1	1	1											1		1	1	1	1	1	1	1	1
ERR2382770	1	1	1	1	1	1	1	1	1	1		1	1	1	1	1	1	1	1	1	1	1	1	1	1	1	1	1	1	1	1	1	1	1	1	1	1	1	1	1		1	1	1		1	1	1	1
ERR2382771	1	1	1	1	1	1	1	1	1	1																														1								1
ERR2382775	1	1	1	1	1	1	1	1	1	1		1	1	1	1	1	1	1	1	1	1	1	1	1	1	1	1	1	1	1	1	1	1	1	1	1	1	1	1	1		1	1	1	1	1	1	1	1
ERR2382776	1	1	1	1	1	1	1	1	1	1		1	1	1	1	1	1	1	1	1	1	1	1	1	1	1	1	1	1	1	1	1	1	1	1	1	1	1	1	1		1	1	1	1	1	1	1	1
ERR2382785	1	1	1	1	1	1	1	1	1	1		1	1	1	1	1	1	1	1	1	1	1	1	1	1	1	1	1	1	1	1	1	1	1	1	1	1	1	1	1		1	1	1	1	1	1	1	1
ERR2382790	1	1	1	1	1	1	1	1	1	1										1	1	1	1	1	1	1	1	1	1											1		1	1	1	1	1	1	1	1
ERR2382792	1	1	1	1	1	1	1	1	1	1		1	1	1	1	1	1	1	1	1	1	1	1	1	1	1	1	1	1	1	1	1	1	1	1	1	1	1	1	1		1	1	1	1	1	1	1	1
ERR2382798	1	1	1	1	1	1	1	1	1	1		1	1	1	1	1	1	1	1	1	1	1	1	1	1	1	1	1	1	1										1		1	1	1	1	1	1	1
ERR2382813	1	1	1	1	1	1	1	1	1	1										1	1	1	1					1	1											1								1
ERR2382815	1	1	1	1	1	1	1	1	1	1																		1	1											1								1
ERR2382817	1	1	1	1	1	1	1	1	1	1		1	1	1	1	1	1	1	1	1	1	1	1	1	1	1	1	1	1	1	1	1	1	1	1	1	1	1	1	1		1	1	1	1	1	1	1	1
ERR2382838										1																		1	1											1								1
ERR2382844	1	1	1	1	1	1	1	1	1	1										1	1	1	1	1	1	1	1	1	1											1		1	1	1	1	1	1	1	1
ERR2689725	1	1	1	1	1	1	1	1	1	1		1																												1		1	1	1	1	1	1	1	1
ERR2689733	1	1	1	1	1	1	1	1	1	1		1																												1		1	1	1	1	1	1	1	1
ERR2689737	1	1	1	1	1	1	1	1	1	1		1	1	1	1	1	1	1	1	1	1	1	1	1	1	1	1	1	1	1	1	1	1	1	1	1	1	1	1	1	1	1	1	1	1	1	1	1	1
ERR2689739	1	1	1	1	1	1	1	1	1	1		1	1	1	1	1	1	1	1	1	1	1	1	1	1	1	1	1	1	1	1	1	1	1	1	1	1	1	1	1		1	1	1	1	1	1	1	1
ERR2689740	1	1	1	1	1	1	1	1	1	1		1	1	1	1	1	1	1	1	1	1	1	1	1	1	1	1	1	1	1	1	1	1	1	1	1	1	1	1	1		1	1	1	1	1	1	1	1
ERR2689742	1	1	1	1	1	1	1	1	1	1		1	1	1	1	1	1	1	1	1	1	1	1	1	1	1	1	1	1	1	1	1	1	1	1	1	1	1	1	1		1	1	1	1	1	1	1	1
ERR2849890	1	1	1	1	1	1	1	1	1	1		1	1	1	1	1	1	1	1	1	1	1	1	1	1	1	1	1	1	1	1	1	1	1	1	1	1	1	1	1	1	1	1	1	1	1	1	1	1
ERR2849891	1	1	1	1	1	1	1	1	1	1		1	1	1	1	1	1	1	1	1	1	1	1	1	1	1	1	1	1	1	1	1	1	1	1	1	1	1	1	1	1	1	1	1	1	1	1	1	1
ERR2849892	1	1	1	1	1	1	1	1	1	1		1	1	1	1	1	1	1	1	1	1	1	1	1	1	1	1	1	1	1	1	1	1	1	1	1	1	1	1	1	1	1	1	1	1	1	1	1	1
ERR2849893	1	1	1	1	1	1	1	1	1	1		1	1	1	1	1	1	1	1	1	1	1	1	1	1	1	1	1	1	1	1	1	1	1	1	1	1	1	1	1	1	1	1	1	1	1	1	1	1
ERR2849894	1	1	1	1	1	1	1	1	1	1		1	1	1	1	1	1	1	1	1	1	1	1	1	1	1	1	1	1	1	1	1	1	1	1	1	1	1	1	1		1	1	1	1	1	1	1	1
ERR2849895	1	1	1	1	1	1	1	1	1	1		1	1	1	1	1	1	1	1	1	1	1	1	1	1	1	1	1	1	1	1	1	1	1	1	1	1	1	1	1	1	1	1	1	1	1	1	1	1
ERR2849896	1	1	1	1	1	1	1	1	1	1																														1								1
ERR2849897	1	1	1	1	1	1	1	1	1	1								1	1	1	1	1	1	1	1	1	1	1	1											1		1	1	1	1	1	1	1	1
ERR2849898	1	1	1	1	1	1	1	1	1	1																		1	1											1								1
ERR2849899	1	1	1	1	1	1	1	1	1	1		1	1	1	1	1	1	1	1	1	1	1	1	1	1	1	1	1	1	1	1	1	1	1	1	1	1	1	1	1	1	1	1	1	1	1	1	1	1
ERR2849900	1	1	1	1	1	1	1	1	1	1		1	1	1	1	1	1	1	1	1	1	1	1	1	1	1	1	1	1	1	1	1	1	1	1	1	1	1	1	1	1	1	1	1	1	1	1	1	1
ERR2849901	1	1	1	1	1	1	1		1	1		1	1	1	1	1	1	1	1	1	1	1	1	1	1	1	1	1	1	1	1	1	1	1	1	1	1	1	1	1	1	1	1	1	1	1	1	1
ERR2849902	1	1	1	1	1	1	1	1	1	1		1	1	1	1	1	1	1	1	1	1	1	1	1	1	1	1	1	1	1	1	1	1	1	1	1	1	1	1	1	1	1	1	1	1	1	1	1	1
ERR2849903	1	1	1	1	1	1	1	1	1	1										1	1	1	1	1	1	1	1	1	1	1	1	1	1	1	1	1	1	1	1	1								1
ERR2849904	1	1	1	1						1																		1	1	1	1	1	1	1	1	1	1	1	1	1	1	1	1	1	1	1	1	1	1
ERR2849905	1	1	1	1	1	1	1	1	1	1		1	1	1	1	1	1	1	1	1	1	1	1	1	1	1	1	1	1	1	1	1	1	1	1	1	1	1	1	1	1	1	1	1	1	1	1	1	1
ERR2849906	1	1	1	1	1	1	1	1	1	1										1	1	1	1	1	1	1	1	1	1	1	1	1	1	1		1	1	1	1	1		1	1	1	1	1	1	1	1
ERR2849907	1	1	1	1	1	1	1	1	1	1																		1	1											1								1
ERR2849908	1	1	1	1	1	1	1	1	1	1		1	1	1	1	1	1	1	1	1	1	1	1	1	1	1	1	1	1											1								1
ERR2849909	1	1	1	1	1	1	1	1	1	1		1	1	1	1	1	1	1	1	1	1	1	1	1	1	1	1	1	1	1	1	1	1	1	1					1			1	1	1	1	1	1
ERR2849910	1	1	1	1	1	1	1	1	1	1																		1	1								1	1	1	1	1	1	1	1	1	1	1	1	1
ERR2849911	1	1	1	1	1	1	1	1	1	1		1	1	1	1	1	1	1	1	1	1	1	1	1	1	1	1	1	1	1	1	1	1	1	1	1	1	1	1	1	1	1	1	1	1	1	1	1	1
ERR2849912	1	1	1	1	1	1	1	1	1	1		1	1	1	1	1	1	1	1	1	1	1	1	1	1	1	1	1	1	1	1	1	1	1	1	1	1	1	1	1		1	1	1	1	1	1	1	1
ERR2849913	1	1	1	1	1	1	1	1	1	1		1	1	1	1	1	1	1	1	1	1	1	1	1	1	1	1	1	1	1	1	1	1	1		1	1	1	1	1		1	1	1	1	1	1	1	1
ERR2849914	1	1	1	1	1	1	1	1	1	1		1	1	1	1	1	1	1	1	1	1	1	1	1	1	1	1	1	1	1	1	1	1	1	1	1	1	1	1	1	1	1	1	1	1	1	1	1
ERR2849916	1	1	1	1	1	1	1	1	1	1		1	1		1		1	1	1	1		1	1	1	1	1		1	1	1	1	1	1	1	1	1	1	1	1	1		1	1	1	1	1	1	1	1
ERR2849917	1	1	1	1	1	1	1	1	1	1		1	1	1	1	1	1	1	1	1	1	1	1	1	1	1	1	1		1	1	1	1	1	1	1	1	1	1	1	1	1	1	1	1	1	1	1	1
ERR2849918	1	1	1	1	1	1	1	1	1	1		1	1	1	1	1	1	1	1	1	1	1	1	1	1	1	1	1	1	1	1	1	1	1	1	1	1	1	1	1		1	1	1	1	1	1	1	1
ERR2849919	1	1	1	1	1	1	1	1	1	1		1	1		1	1	1	1	1	1	1	1	1	1	1	1	1	1	1	1	1	1	1	1	1	1	1	1	1	1		1	1	1	1	1	1	1	1
ERR2849920	1	1	1	1	1	1	1	1	1			1	1	1	1	1	1	1	1	1	1	1	1	1	1	1	1	1	1	1	1	1	1	1	1							1	1	1	1	1	1		1
ERR2849921	1	1	1	1	1	1	1	1	1	1		1	1		1	1	1	1	1	1	1	1	1	1	1	1	1	1	1	1	1	1	1	1	1	1	1	1	1	1		1	1	1	1	1	1	1	1
ERR2849922	1	1	1	1	1	1	1	1	1	1		1	1	1	1	1	1	1	1	1	1	1	1	1	1	1	1	1	1											1	1	1	1	1	1	1	1	1	1
ERR2849923	1	1	1	1	1	1	1	1	1	1		1	1	1	1	1	1	1	1	1	1	1	1	1	1	1	1	1	1	1	1	1	1	1	1	1	1	1		1	1	1	1	1	1	1	1	1	1
ERR2849924	1	1	1	1	1	1	1	1	1
ERR2849925	1	1	1	1	1	1	1	1	1	1										1	1	1	1	1	1	1	1	1	1											1	1	1	1	1	1	1	1	1	1
ERR2849926	1	1	1	1	1	1	1	1	1	1										1	1	1	1	1	1	1	1	1	1											1								1	1
ERR2849927	1	1	1	1	1	1	1	1	1	1		1	1	1	1	1	1	1	1	1	1	1	1	1	1	1	1	1	1	1	1	1	1	1	1	1	1	1	1	1								1	1
ERR2849938	1	1	1	1	1	1	1	1	1	1		1	1	1	1	1	1	1	1	1	1	1	1	1	1	1	1	1	1	1	1	1	1	1	1	1	1	1	1	1	1	1	1	1	1	1	1	1	1
ERR2849939	1	1	1	1	1	1	1	1	1	1		1	1	1	1	1	1	1	1	1	1	1	1	1	1	1	1	1	1											1								1
ERR2849940	1	1	1	1	1	1	1	1	1	1		1	1	1	1	1	1	1	1	1	1	1	1	1	1	1	1	1	1	1	1	1	1	1	1	1	1	1	1	1								1	1
ERR2849941	1	1	1	1	1	1	1	1	1	1										1	1	1	1	1	1	1	1	1	1											1	1	1	1	1	1	1	1	1	1
ERR2849942	1	1	1	1	1	1	1	1	1	1										1	1	1	1	1	1	1	1	1	1											1		1	1	1	1	1	1	1	1
ERR2849943	1	1	1	1	1	1	1	1	1	1		1	1	1	1	1	1	1	1	1	1	1	1	1	1	1		1	1	1	1	1	1	1	1	1	1	1	1	1	1	1	1	1	1	1	1	1	1
H07_166_0082	1	1	1	1	1	1	1	1	1	1		1	1	1	1	1	1	1	1	1	1	1	1	1	1	1	1	1	1	1	1	1	1	1	1	1	1	1	1	1		1	1	1	1	1	1	1
H07_230_0280	1	1	1	1	1	1	1	1	1	1		1	1	1	1	1	1	1	1	1	1	1	1	1	1	1	1	1	1	1	1	1	1	1	1	1	1	1	1	1		1	1	1	1	1	1	1
H07_276_0382	1	1	1	1	1	1	1	1	1	1		1	1	1	1	1	1	1	1	1	1	1	1	1	1	1	1	1	1	1	1	1	1	1	1	1	1	1	1	1		1	1	1	1	1	1	1
H100120548	1	1	1	1	1	1	1	1	1																			1	1
H100800267	1	1	1	1	1	1	1	1	1	1		1	1	1	1	1	1	1	1	1	1	1	1	1	1	1	1	1	1	1	1	1	1	1	1	1	1	1	1	1		1	1	1	1	1	1	1
L00211-12	1	1	1	1	1	1	1	1	1	1		1	1	1	1	1	1	1	1	1	1	1	1	1	1	1	1	1	1	1	1	1	1	1	1	1	1	1	1	1		1	1	1	1	1	1	1	1
L00248-12	1	1	1	1	1	1	1	1	1	1																														1		1	1	1	1	1	1	1	1
L00938-09	1	1	1	1	1	1	1	1	1	1		1	1	1	1	1	1	1	1	1	1	1	1	1	1	1	1	1	1	1	1	1	1	1	1	1	1	1	1	1		1	1	1	1	1	1	1
L01066-08	1	1	1	1	1	1	1	1	1	1		1	1	1	1	1	1	1	1	1	1	1	1	1	1	1	1	1	1	1	1	1	1	1	1	1	1	1	1	1		1	1	1	1	1	1	1	1
L01204-11	1	1	1	1	1	1	1	1	1	1		1	1	1	1	1	1	1		1		1	1		1	1	1	1	1	1	1		1	1	1	1	1	1	1	1		1	1	1	1	1	1	1	1
L01469-09	1	1	1	1	1	1	1	1	1	1		1	1	1	1	1	1	1	1	1	1	1	1	1	1	1	1	1	1	1	1	1	1	1	1	1	1	1	1	1		1	1	1	1	1	1	1	1
L01673-18	1	1	1	1	1	1	1	1	1	1		1	1	1	1	1	1	1	1	1	1	1	1	1	1	1	1	1	1	1	1	1	1	1	1	1	1	1	1	1								1
L01730-06	1	1	1	1	1	1	1	1	1	1		1	1	1	1	1	1	1	1	1	1	1	1	1	1	1	1	1	1	1	1	1	1	1	1	1	1	1	1	1		1	1	1	1	1	1	1
S00065-06	1	1	1	1	1	1	1	1	1	1		1	1	1	1	1	1	1	1	1	1	1	1	1	1	1	1	1	1	1	1	1	1	1	1	1	1	1	1	1		1	1	1	1	1	1	1
S01569-10	1	1	1	1	1	1	1	1	1	1		1	1	1														1	1	1	1	1	1	1	1	1	1	1	1	1								1
S01668-11										1		1	1	1	1	1	1	1	1	1	1	1	1	1	1			1	1	1	1	1	1	1	1	1	1	1	1	1		1	1	1	1	1	1	1	1
S01861-18	1	1	1	1	1	1	1	1	1	1		1	1	1	1	1	1	1	1	1	1	1	1	1	1	1	1	1	1	1	1	1	1	1	1	1	1	1	1	1		1	1	1	1	1	1	1	1
S03113-10	1	1	1	1	1	1	1	1	1	1		1	1	1	1	1	1	1	1	1	1	1	1	1	1	1	1	1	1	1	1	1	1	1	1	1	1	1	1	1		1	1	1	1	1	1	1
S03371-07	1	1	1	1	1	1	1	1	1	1		1	1	1	1	1	1	1	1	1	1	1	1	1	1	1	1	1	1	1	1	1	1	1	1	1	1	1	1	1		1	1	1	1	1	1	1
S0344408	1	1	1	1	1	1	1	1	1	1		1	1	1	1	1	1	1	1	1	1	1	1	1	1	1	1	1	1	1	1	1	1	1	1	1	1	1	1	1		1	1	1	1	1	1	1
S03445-08	1	1	1	1	1	1	1	1	1	1		1	1	1	1	1	1	1	1	1	1	1	1	1	1	1	1	1	1	1	1	1	1	1	1	1	1	1	1	1		1	1	1	1	1	1	1
S03447-05	1	1	1	1	1	1	1	1	1	1		1	1	1	1	1	1	1	1	1	1	1	1	1	1	1	1	1	1	1	1	1	1	1	1	1	1	1	1	1		1	1	1	1	1	1	1
S03732-17	1	1	1	1	1	1	1	1	1	1		1	1	1	1	1	1	1	1	1	1	1	1	1	1	1	1	1	1	1	1	1	1	1	1	1	1	1	1	1		1	1	1	1	1	1	1	1
S04698-09	1	1	1	1	1	1	1	1	1	1		1	1	1	1	1	1	1	1	1	1	1	1	1	1	1	1	1	1	1	1	1	1	1	1	1	1	1	1	1		1	1	1	1	1	1	1
STY50	1	1	1	1	1	1	1	1	1	1										1	1	1	1	1	1	1	1	1	1											1		1	1	1	1	1	1	1	1
01EB132SAL	1	1	1	1	1	1	1	1	1
01EB5529SAL	1	1	1	1	1	1	1	1	1	1								1					1	1	1	1				1	1	1	1	1	1	1	1	1	1	1								1
02EB6884SAL	1	1	1	1	1	1	1	1	1
02EB7381SAL	1	1	1	1	1	1	1	1	1
03EB10285SAL	1	1	1	1	1	1	1	1	1
03EB1343SAL	1	1	1	1	1	1	1	1	1
03EB576SAL	1	1	1	1	1	1	1	1	1
04CEB1211SAL	1	1	1	1	1	1	1	1	1
04CEB4282SAL	1	1	1	1	1	1	1	1	1
05CEB423SAL	1	1	1	1	1	1	1	1	1
05CEB4616SAL	1	1	1	1	1	1	1	1	1
06CEB4865SAL	1	1	1	1	1	1	1	1	1
07CEB11353SAL	1	1	1	1	1	1	1	1	1	1																		1	1	1	1	1	1	1	1	1	1	1	1	1				1	1	1	1	1
07CEB1396SAL	1	1	1	1		1	1	1	1
10CEB1096SAL	1	1	1	1	1	1	1	1	1
10CEB656SAL	1	1	1	1	1	1	1	1	1																			1
11CEB3469SAL	1	1	1	1	1	1	1	1	1
12CEB211SAL	1	1	1	1	1	1	1	1	1	1																														1				1	1	1	1	1
12CEB4594SAL	1	1	1	1	1	1	1	1	1
13CEB432SAL	1	1	1	1	1	1	1	1	1
13CEB808SAL	1	1	1	1	1	1	1	1	1
180911-18-6571	1	1	1	1	1	1	1	1	1
180911-18-6574	1	1	1	1	1	1	1	1	1
180911-18-6575	1	1	1	1	1	1	1	1	1
2001LSAL02105	1	1	1	1	1	1	1	1		1																				1	1	1	1	1	1	1	1	1	1	1				1	1			1
2002LSAL00347	1	1	1	1	1	1	1	1	1
2002LSAL10320	1	1	1	1	1	1	1	1																						1	1	1	1		1	1	1	1	1					1	1
2003LSAL05838	1	1	1	1	1	1	1	1	1
2004LSAL04350	1		1	1	1	1	1	1		1																				1	1	1	1		1	1	1	1	1	1		1	1	1	1			1
2005LSAL00177	1	1	1	1	1	1	1	1		1																				1	1	1	1		1	1	1	1	1	1				1	1			1
2005LSAL09168	1	1		1	1	1	1	1																						1	1	1	1	1	1	1	1	1	1					1	1
2006LSAL03172	1	1	1	1	1	1	1	1		1																				1	1	1	1		1	1	1	1	1	1				1	1			1
2007LSAL06045	1	1	1	1		1	1	1	1																																				1		1
2009LSAL02961	1	1	1	1		1	1	1	1																																						1
2013LSAL04317	1	1	1	1	1	1	1	1	1
2014LSAL02324	1	1	1	1	1		1	1	1
2014LSAL03093	1	1	1	1	1	1	1	1	1
2014LSAL04713	1	1	1	1	1	1	1	1	1
2014LSAL05090	1	1	1	1	1	1	1	1	1
ERR1540297	1	1	1	1	1	1	1	1	1
ERR1540417	1	1	1	1	1	1	1	1	1
ERR1540418	1	1	1	1	1	1	1	1	1																																			1	1	1	1
ERR1540464	1	1	1	1	1	1	1	1	1
ERR1843317	1	1	1	1	1	1	1	1	1	1								1					1	1	1	1	1	1	1	1	1	1	1	1	1	1	1	1	1	1				1				1
ERR1917138	1	1	1	1	1	1	1	1		1																				1	1	1	1		1	1	1	1	1	1				1	1			1	1
ERR2003333	1	1	1	1	1	1	1	1	1
ERR2003336	1	1	1	1	1	1	1	1	1	1																														1		1	1	1	1	1	1	1
ERR2003339	1	1	1	1	1	1	1	1	1	1																														1		1	1	1	1	1	1	1
ERR2003340	1	1	1	1	1	1	1	1	1	1																														1		1	1	1	1	1	1	1
ERR2174802	1	1	1	1	1	1	1	1	1
ERR2174803	1	1	1	1	1	1	1	1	1
ERR2174833	1	1	1	1	1	1	1	1	1
ERR2174834	1	1	1	1	1	1	1	1	1
ERR2174895	1	1	1	1	1	1	1	1	1
ERR2174897	1	1	1	1	1	1	1	1	1
ERR2174898	1	1	1	1	1	1	1	1	1
ERR2262549	1	1	1	1	1	1	1	1	1																																						1
ERR2404806	1	1	1	1	1	1	1	1	1
ERR2404824	1	1	1	1	1	1	1	1	1																																	1	1	1	1	1
ERR2849887	1	1	1	1	1	1	1	1	1									1	1																							1	1	1	1	1	1
ERR2849888	1	1	1	1	1	1	1	1	1
ERR2849889	1	1	1	1	1	1	1	1	1
ERR2849929	1	1	1	1	1	1	1	1	1
ERR2849930	1	1	1	1	1	1	1	1	1
ERR2849931	1	1	1	1	1	1	1	1	1																																			1	1	1	1
ERR2849932	1	1	1	1	1	1	1	1	1	1		1	1	1			1											1	1											1								1
ERR2849933	1	1	1	1	1	1	1	1	1
ERR2849934	1	1	1	1	1	1	1	1	1	1																														1			1	1	1	1	1	1	1
ERR2849935	1	1	1	1	1	1	1	1	1
ERR2849936	1	1	1	1	1	1	1	1	1
ERR2849937	1	1	1	1	1	1	1	1	1
H101020440	1	1	1	1	1	1		1	1			1	1	1	1	1	1	1	1	1	1	1	1	1	1	1		1
L00010-05	1	1	1	1	1	1	1	1	1
L00096-14	1	1	1	1	1	1	1	1	1
L00313-12	1	1	1	1	1	1	1	1	1
L00433-10	1	1	1	1	1	1	1	1	1
L01672-18	1	1	1	1	1	1	1	1	1	1								1		1	1	1	1	1	1	1	1													1		1	1	1	1	1	1	1
L01930-13	1	1	1	1	1	1	1	1	1
S00046-07	1	1	1	1	1	1	1	1	1
S00046-98	1	1	1	1	1	1	1	1	1	1																				1	1	1	1	1	1	1	1			1		1	1	1	1	1	1	1
S00578-10	1	1	1	1	1	1	1	1	1																																				1		1
S00959-16	1	1	1	1	1	1	1	1	1
S01190-06	1	1	1	1	1	1	1	1	1
S01327-93	1	1	1	1	1	1	1	1	1										1					1	1	1	1	1	1
S01399-18	1	1	1	1	1	1	1	1	1
S02113-13	1	1	1	1	1	1	1	1	1
S02333-14	1	1	1	1	1	1	1	1	1
S02810-09	1	1	1	1	1	1	1	1	1
S03803-12	1	1	1	1	1	1	1	1	1
S04686-04	1	1	1	1	1	1	1	1	1	1																														1								1
S04868-15	1	1	1	1	1	1	1	1	1	1																														1		1	1	1	1	1	1	1
S05259-15	1	1	1	1	1	1	1	1	1
S12046-92	1	1	1	1	1	1	1	1	1										1					1	1	1	1		1
[truncated: 7 more columns]
