# Supplementary material for: The Spatiotemporal Dynamics and Microevolution Events That Favored the Success of the Highly Clonal Multidrug-Resistant Monophasic Salmonella Typhimurium Circulating in Europe
Source: Front Microbiol. 2021 May 21;12:651124. doi: 10.3389/fmicb.2021.651124 (PMC8175864; doi:10.3389/fmicb.2021.651124)
Supplement: Supplementary file 7 [file Table_6.xlsx]

## Sheet: Prophage
Supplementary Table S6. Prophage profile. Yellow ID correspond to strains belonging to Clade A and blue ID to strains belonging to Clade B. Accession number and phage name are both indicated.
ID	Antigenic Formulae	Country	HM770079_Salmonella_phage_RE-2010	JF900176_Salmonella_phage_SPN9CC	NC_004313_Salmonella_typhimurium_phage_ST64B	NC_005841_Salmonella_typhimurium_bacteriophage_ST104	NC_010392_Phage_Gifsy-1	NC_010393_Phage_Gifsy-2	NC_010463_P2-like_Enterobacteria_phage_Fels-2	Total
03EB8592SAL	S. Typhimurium	France					1			1
10CEB01160SAL	S. Typhimurium	France					1			1
10CEB1178SAL	S. Typhimurium	France					1			1
11CEB2326SAL	S. I 4,5,12:i:-	France					1			1
11CEB2816SAL	S. I 4,5,12:i:-	France					1			1
11CEB2817SAL	S. I 4,5,12:i:-	France					1			1
11CEB2911SAL	S. I 4,5,12:i:-	France					1			1
11CEB3431SAL	S. I 4,5,12:i:-	France					1			1
11CEB3440SAL	S. I 4,5,12:i:-	France					1			1
11CEB4681SAL	S. I 4,12:i:-	France					1			1
11CEB6568SAL	S. I 4,12:i:-	France					1			1
11CEB93SAL	S. I 4,5,12:i:-	France					1			1
12CEB1033SAL	S. I 4,12:i:-	France					1			1
12CEB1657SAL	S. I 4,5,12:i:-	France					1			1
12CEB2472SAL	S. I 4,5,12:i:-	France					1			1
12CEB2551SAL	S. I 4,5,12:i:-	France					1			1
12CEB4512SAL	S. I 4,12:i:-	France					1			1
12CEB485SAL	S. I 4,5,12:i:-	France					1			1
12CEB4916SAL	S. I 4,5,12:i:-	France					1			1
12CEB70SAL	S. Typhimurium	France					1			1
180911-18-6566	S. 4,12:i:-	Germany					1			1
180911-18-6567	S. 4,12:i:-	Germany					1			1
180911-18-6569	S. 4,12:i:-	Germany					1			1
180911-18-6570	S. 4,12:i:-	Germany					1			1
180911-18-6572	S. 4,5,12:i:-	Germany					1			1
180911-18-6573	S. 4,12:i:-	Germany					1			1
180911-18-6576	S. 4,5,12:i:-	Germany					1			1
180911-18-6577	S. 4,12:i:-	Germany					1			1
180911-18-6579	S. 4,5,12:i:-	Germany					1			1
180911-18-6580	S. 4,5,12:i:-	Germany					1			1
180911-18-6581	S. 4,5,12:i:-	Germany					1			1
2006LSAL01890	S. I 4,12:i:-	France					1			1
2007LSAL07385	S. I 4,12:i:-	France					1			1
2008LSAL08547	S. I 4,5,12:i:-	France					1			1
2009LSAL04654	S. I 4,5,12:i:-	France					1			1
2009LSAL09229	S. I 4,5,12:i:-	France					1			1
2010LSAL00144	S. I 4,5,12:i:-	France					1			1
2010LSAL00169	S. I 4,12:i:-	France					1			1
2013LSAL02233	S. I 4,5,12:i:-	France					1			1
2013LSAL03045	S. I 4,5,12:i:-	France					1			1
2013LSAL03823	S. I 4,5,12:i:-	France					1			1
2013LSAL04650	S. I 4,12:i:-	France					1			1
2014LSAL00330	S. I 4,5,12:i:-	France					1			1
2014LSAL01907	S. I 4,5,12:i:-	France					1			1
2014LSAL02850	S. I 4,5,12:i:-	France					1			1
2014LSAL03156	S. I 4,5,12:i:-	France					1			1
ERR1540278	Monophasic Typhimurium	Denmark					1			1
ERR1540346	Monophasic Typhimurium	Denmark					1			1
ERR1540441	Monophasic Typhimurium	Denmark					1			1
ERR1540476	Monophasic Typhimurium	Denmark					1			1
ERR1540508	Monophasic Typhimurium	Denmark					1			1
ERR1744967	S. 4,12:i:-	UK					1			1
ERR1744968	S. 4,12:i:-	UK					1			1
ERR1744969	S. 4,12:i:-	UK					1			1
ERR1744970	S. 4,12:i:-	UK					1			1
ERR1744971	S. 4,12:i:-	UK					1			1
ERR1744972	S. 4,12:i:-	UK					1			1
ERR1843316	S. 4,12:i:-	Italy					1			1
ERR1843326	S. 4,12:i:-	Italy					1			1
ERR1843330	S. 4,12:i:-	Italy					1			1
ERR1843332	S. 4,12:i:-	Italy					1			1
ERR1843337	S. 4,12:i:-	Italy		1			1			2
ERR1917141	S. 4,12:i:-	Italy					1			1
ERR1917154	S. 4,12:i:-	Italy				1	1	1		3
ERR1917157	S. 4,12:i:-	Italy					1			1
ERR2003330	S. 4,5,12:i:-	Germany					1			1
ERR2003331	S. 4,5,12:i:-	Germany					1			1
ERR2003332	S. 4,5,12:i:-	Germany					1			1
ERR2003334	S. 4,5,12:i:-	Germany					1			1
ERR2003335	S. 4,5:i:-	Germany					1			1
ERR2003341	S. Typhimurium	Germany					1			1
ERR2174766	S. (1),4,12:i:-	Germany					1			1
ERR2174767	S. (1),4,12:i:-	Germany					1			1
ERR2174768	S. (1),4,12:i:-	Germany					1			1
ERR2174769	S. (1),4,12:i:-	Germany					1			1
ERR2174775	S. (1),4,12:i:-	Germany					1			1
ERR2174778	S. (1),4,5,12:i:-	Germany					1			1
ERR2174779	S. (1),4,5,12:i:-	Germany					1			1
ERR2174782	S. (1),4,12:i:-	Germany					1			1
ERR2174786	S. (1),4,12:i:-	Germany					1			1
ERR2174788	S. (1),4,12:i:-	Germany					1			1
ERR2174790	S. (1),4,12:i:-	Germany					1			1
ERR2174791	S. (1),4,5,12:i:-	Germany					1			1
ERR2174793	S. (1),4,5,12:i:-	Germany					1			1
ERR2174794	S. (1),4,5,12:i:-	Germany					1			1
ERR2174795	S. (1),4,12:i:-	Germany					1			1
ERR2174800	S. (1),4,5,12:i:-	Germany					1			1
ERR2174801	S. (1),4,5,12:i:-	Germany					1			1
ERR2174810	S. (1),4,12:i:-	Germany					1			1
ERR2174811	S. (1),4,12:i:-	Germany					1			1
ERR2174812	S. (1),4,12:i:-	Germany					1			1
ERR2174813	S. (1),4,12:i:-	Germany					1			1
ERR2174828	S. (1),4,12:i:-	Germany					1			1
ERR2174829	S. (1),4,12:i:-	Germany					1			1
ERR2174830	S. (1),4,12:i:-	Germany					1			1
ERR2174831	S. (1),4,12:i:-	Germany					1			1
ERR2174832	S. (1),4,12:i:-	Germany					1			1
ERR2174850	S. (1),4,5,12:i:-	Germany					1			1
ERR2174851	S. (1),4,5,12:i:-	Germany					1			1
ERR2174852	S. (1),4,12:i:-	Germany					1			1
ERR2174853	S. Typhimurium	Germany					1			1
ERR2174854	S. (1),4,5,12:i:-	Germany					1			1
ERR2174855	S. (1),4,5,12:i:-	Germany					1			1
ERR2174856	S. (1),4,5,12:i:-	Germany					1			1
ERR2174857	S. (1),4,12:i:-	Germany					1			1
ERR2174865	S. (1),4,12:i:-	Germany					1			1
ERR2174866	S. (1),4,5,12:i:-	Germany					1			1
ERR2174867	S. (1),4,5,12:i:-	Germany					1			1
ERR2174892	S. Typhimurium	Germany					1			1
ERR2174893	S. (1),4,5,12:i:-	Germany					1			1
ERR2174894	S. (1),4,5,12:i:-	Germany					1			1
ERR2174896	S. (1),4,5,12:i:-	Germany					1			1
ERR2187916	Monophasic Typhimurium	Denmark					1			1
ERR2262538	S. I 4,5,12:i:-	France					1			1
ERR2262544	S. I 4,5,12:i:-	France					1			1
ERR2382749	S. 4,12:i:-	Italy					1			1
ERR2382756	S. 4,12:i:-	Italy					1			1
ERR2382768	S. 4,12:i:-	Italy					1			1
ERR2382770	S. 4,12:i:-	Italy					1			1
ERR2382771	S. 4,12:i:-	Italy					1			1
ERR2382775	S. 4,12:i:-	Italy					1			1
ERR2382776	S. 4,12:i:-	Italy					1			1
ERR2382785	S. 4,12:i:-	Italy					1			1
ERR2382790	S. 4,12:i:-	Italy					1			1
ERR2382792	S. 4,12:i:-	Italy					1			1
ERR2382798	S. 4,12:i:-	Italy					1			1
ERR2382813	S. 4,12:i:-	Italy					1			1
ERR2382815	S. 4,12:i:-	Italy					1			1
ERR2382817	S. 4,12:i:-	Italy					1			1
ERR2382838	S. 4,12:i:-	Italy					1			1
ERR2382844	S. 4,12:i:-	Italy					1			1
ERR2689725	S. (1),4,5,12:i:-	Germany					1			1
ERR2689733	S. (1),4,5,12:i:-	Germany					1			1
ERR2689737	S. (1),4,12:i:-	Germany					1			1
ERR2689739	S. (1),4,5,12:i:-	Germany					1			1
ERR2689740	S. (1),4,5,12:i:-	Germany					1			1
ERR2689742	S. (1),4,12:i:-	Germany					1			1
ERR2849890	Monophasic Typhimurium	Denmark					1			1
ERR2849891	Monophasic Typhimurium	Denmark					1			1
ERR2849892	Monophasic Typhimurium	Denmark					1			1
ERR2849893	Monophasic Typhimurium	Denmark					1			1
ERR2849894	Monophasic Typhimurium	Denmark					1			1
ERR2849895	Monophasic Typhimurium	Denmark					1			1
ERR2849896	Monophasic Typhimurium	Denmark					1			1
ERR2849897	S. Typhimurium	Denmark					1			1
ERR2849898	Monophasic Typhimurium	Denmark					1			1
ERR2849899	Monophasic Typhimurium	Denmark					1			1
ERR2849900	Monophasic Typhimurium	Denmark					1			1
ERR2849901	Monophasic Typhimurium	Denmark					1			1
ERR2849902	Monophasic Typhimurium	Denmark					1			1
ERR2849903	Monophasic Typhimurium	Denmark					1			1
ERR2849904	Monophasic Typhimurium	Denmark					1			1
ERR2849905	Monophasic Typhimurium	Denmark					1			1
ERR2849906	Monophasic Typhimurium	Denmark					1			1
ERR2849907	Monophasic Typhimurium	Denmark					1			1
ERR2849908	Monophasic Typhimurium	Denmark					1			1
ERR2849909	Monophasic Typhimurium	Denmark					1			1
ERR2849910	S. Typhimurium	Denmark					1			1
ERR2849911	Monophasic Typhimurium	Denmark					1			1
ERR2849912	Monophasic Typhimurium(O5-)	Denmark					1			1
ERR2849913	Monophasic Typhimurium	Denmark					1			1
ERR2849914	S. Typhimurium	Denmark					1			1
ERR2849916	Monophasic Typhimurium	Denmark					1			1
ERR2849917	Monophasic Typhimurium	Denmark					1			1
ERR2849918	Monophasic Typhimurium	Denmark					1			1
ERR2849919	S. Typhimurium(O5-)	Denmark					1			1
ERR2849920	Monophasic Typhimurium(O5-)	Denmark					1			1
ERR2849921	Monophasic Typhimurium	Denmark					1			1
ERR2849922	Monophasic Typhimurium	Denmark					1			1
ERR2849923	Monophasic Typhimurium	Denmark					1			1
ERR2849924	S. Typhimurium	Denmark					1			1
ERR2849925	Monophasic Typhimurium	Denmark					1			1
ERR2849926	Monophasic Typhimurium	Denmark					1			1
ERR2849927	Monophasic Typhimurium	Denmark					1			1
ERR2849938	Monophasic Typhimurium	Denmark					1			1
ERR2849939	Monophasic Typhimurium	Denmark					1			1
ERR2849940	Monophasic Typhimurium	Denmark					1			1
ERR2849941	Monophasic Typhimurium	Denmark		1			1			2
ERR2849942	Monophasic Typhimurium	Denmark					1			1
ERR2849943	Monophasic Typhimurium	Denmark					1			1
H07_166_0082	S. 4,5,12:i:-	UK					1			1
H07_230_0280	S. 4,5,12:i:-	UK					1			1
H07_276_0382	S. 4,5,12:i:-	UK					1			1
H100120548	S. 4,5,12:i:-	UK					1			1
H100800267	S. 4,5,12:i:-	UK					1			1
L00211-12	S. 4,12:i:-	UK					1			1
L00248-12	S. 4,12:i:-	UK					1			1
L00938-09	S. 4,12:i:-	UK					1			1
L01066-08	S. Typhimurium	UK					1			1
L01204-11	S. 4,12:i:-	UK					1			1
L01469-09	S. Typhimurium	UK					1			1
L01673-18	S. 4,12:i:-	UK					1			1
L01730-06	S. 4,5,12:i:-	UK					1			1
S00065-06	S. 4,12:i:-	UK					1			1
S01569-10	S. 4,5,12:i:-	UK					1			1
S01668-11	S. 4,12:i:-	UK					1			1
S01861-18	S. 4,12:i:-	UK					1		1	2
S03113-10	S. 4,5,12:i:-	UK					1			1
S03371-07	S. 4,5,12:i:-	UK					1			1
S0344408	S. 4,5,12:i:-	UK					1			1
S03445-08	S. 4,5,12:i:-	UK					1			1
S03447-05	S. 4,12:i:-	UK					1			1
S03732-17	S. 4,5,12:i:-	UK					1			1
S04698-09	S. 4,12:i:-	UK					1			1
STY50	S. 4,12:i:-	Italy					1			1
01EB132SAL	S. Typhimurium	France	1		1			1		3
01EB5529SAL	S. Typhimurium	France		1			1	1		3
02EB6884SAL	S. Typhimurium	France				1	1	1		3
02EB7381SAL	S. Typhimurium	France	1		1			1		3
03EB10285SAL	S. Typhimurium	France				1	1	1		3
03EB1343SAL	S. Typhimurium	France			1		1	1		3
03EB576SAL	S. Typhimurium	France				1	1	1		3
04CEB1211SAL	S. Typhimurium	France				1	1	1		3
04CEB4282SAL	S. Typhimurium	France			1		1	1		3
05CEB423SAL	S. Typhimurium	France			1			1		2
05CEB4616SAL	S. Typhimurium	France				1	1	1		3
06CEB4865SAL	S. Typhimurium	France				1	1	1		3
07CEB11353SAL	S. Typhimurium	France		1			1	1		3
07CEB1396SAL	S. Typhimurium	France	1		1		1	1		4
10CEB1096SAL	S. Typhimurium	France				1	1	1		3
10CEB656SAL	S. Typhimurium	France				1	1	1		3
11CEB3469SAL	S. Typhimurium	France				1	1	1		3
12CEB211SAL	S. Typhimurium	France		1			1	1		3
12CEB4594SAL	S. I 4,5,12:i:-	France			1		1	1		3
13CEB432SAL	S. Typhimurium	France					1	1		2
13CEB808SAL	S. Typhimurium	France				1	1	1		3
180911-18-6571	S. 4,5,12:i:-	Germany						1		1
180911-18-6574	S. 4,5,12:i:-	Germany	1		1			1		3
180911-18-6575	S. 4,5,12:i:-	Germany						1		1
2001LSAL02105	S. I 4,12:i:-	France				1	1	1		3
2002LSAL00347	S. I 4,12:i:-	France	1		1		1	1		4
2002LSAL10320	S. I 4,12:i:-	France				1	1	1		3
2003LSAL05838	S. I 4,12:i:-	France				1	1	1		3
2004LSAL04350	S. I 4,12:i:-	France				1	1	1		3
2005LSAL00177	S. I 4,12:i:-	France				1	1	1		3
2005LSAL09168	S. I 4,12:i:-	France				1	1	1		3
2006LSAL03172	S. I 4,12:i:-	France				1	1	1		3
2007LSAL06045	S. I 4,12:i:-	France				1	1	1		3
2009LSAL02961	S. I 4,12:i:-	France						1		1
2013LSAL04317	S. Typhimurium	France				1	1	1		3
2014LSAL02324	S. Typhimurium	France				1		1		2
2014LSAL03093	S. I 4,5,12:i:-	France					1	1		2
2014LSAL04713	S. Typhimurium	France				1	1	1		3
2014LSAL05090	S. Typhimurium	France			1		1	1		3
ERR1540297	S. Typhimurium	Denmark					1			1
ERR1540417	S. Typhimurium	Denmark			1		1	1		3
ERR1540418	S. Typhimurium	Denmark					1	1		2
ERR1540464	S. Typhimurium	Denmark		1			1	1		3
ERR1843317	S. 4,12:i:-	Italy				1	1	1		3
ERR1917138	S. 4,12:i:-	Italy				1	1	1		3
ERR2003333	S. 4,5,12:i:-	Germany						1		1
ERR2003336	S. Typhimurium	Germany		1			1	1		3
ERR2003339	S. Typhimurium	Germany		1			1	1		3
ERR2003340	S. Typhimurium	Germany		1			1	1		3
ERR2174802	S. Typhimurium	Germany					1	1		2
ERR2174803	S. Typhimurium	Germany					1	1		2
ERR2174833	S. Typhimurium	Germany				1	1	1		3
ERR2174834	S. Typhimurium	Germany					1	1		2
ERR2174895	S. (1),4,5,12:i:-	Germany			1		1	1		3
ERR2174897	S. Typhimurium	Germany					1	1		2
ERR2174898	S. Typhimurium	Germany				1	1	1		3
ERR2262549	S. Typhimurium	France				1	1	1		3
ERR2404806	S. Typhimurium	Denmark				1	1	1		3
ERR2404824	S. Typhimurium	Denmark					1	1	1	3
ERR2849887	S. Typhimurium	Denmark		1			1			2
ERR2849888	S. Typhimurium	Denmark					1	1		2
ERR2849889	S. Typhimurium	Denmark		1			1	1		3
ERR2849929	S. Typhimurium	Denmark						1		1
ERR2849930	Monophasic Typhimurium	Denmark			1		1	1		3
ERR2849931	Typhimurium	Denmark			1		1	1		3
ERR2849932	Typhimurium	Denmark	1				1	1		3
ERR2849933	S. Typhimurium(O5-)	Denmark			1		1	1		3
ERR2849934	S. Typhimurium(O5-)	Denmark		1			1	1		3
ERR2849935	S. Typhimurium	Denmark					1	1		2
ERR2849936	S. Typhimurium	Denmark			1		1	1		3
ERR2849937	S. Typhimurium	Denmark						1		1
H101020440	S. 4,12:i:-	UK			1		1	1		3
L00010-05	S. Typhimurium	UK			1		1	1		3
L00096-14	S. Typhimurium	UK					1	1		2
L00313-12	S. Typhimurium	UK				1	1	1		3
L00433-10	S. Typhimurium	UK				1	1	1		3
L01672-18	S. Typhimurium	UK				1	1	1	1	4
L01930-13	S. 4,5,12:i:-	UK				1	1	1		3
S00046-07	S. Typhimurium	UK			1		1	1		3
S00046-98	S. Typhimurium	UK				1	1	1		3
S00578-10	S. Typhimurium	UK				1	1	1	1	4
S00959-16	S. Typhimurium	UK			1		1	1		3
S01190-06	S. Typhimurium	UK			1		1	1		3
S01327-93	S. Typhimurium	UK		1			1	1		3
S01399-18	S. Typhimurium	UK			1		1	1		3
S02113-13	S. Typhimurium	UK				1	1	1		3
S02333-14	S. Typhimurium	UK				1	1	1		3
S02810-09	S. Typhimurium	UK				1	1	1		3
S03803-12	S. Typhimurium	UK					1	1		2
S04686-04	S. Typhimurium	UK				1	1	1	1	4
S04868-15	S. Typhimurium	UK				1	1	1	1	4
S05259-15	S. Typhimurium	UK			1		1	1		3
S12046-92	S. Typhimurium	UK		1				1		2
