# Supplementary material for: The Spatiotemporal Dynamics and Microevolution Events That Favored the Success of the Highly Clonal Multidrug-Resistant Monophasic Salmonella Typhimurium Circulating in Europe
Source: Front Microbiol. 2021 May 21;12:651124. doi: 10.3389/fmicb.2021.651124 (PMC8175864; doi:10.3389/fmicb.2021.651124)
Supplement: Supplementary file 9 [file Table_8.xlsx]

## Sheet: output
Supplementary Table S8. Antibiotic resistance genes. Yellow ID correspond to strains belonging to Clade A and blue ID to strain belonging to Clade B.
Genome	aminoglycoside	phenicol	beta-lactam	sulphonamide	tetracycline	trimethoprim	macrolide	colistin	quinolone
01EB132SAL	aac(6')-Iaa_1_NC
01EB5529SAL	aac(6')-Iaa_1_NC,ant(3'')-Ia_1	catA1_1	blaOXA-1_1	sul1_5	tet(B)_2
02EB6884SAL	aadA2_1_NC,aac(6')-Iaa_1_NC	floR_2			tet(G)_2
02EB7381SAL	aac(6')-Iaa_1_NC
03EB10285SAL	aadA2_1_NC,aac(6')-Iaa_1_NC	floR_2			tet(G)_2
03EB1343SAL	aac(6')-Iaa_1_NC
03EB576SAL	aadA2_1_NC,aac(6')-Iaa_1_NC	floR_2			tet(G)_2
03EB8592SAL	aac(6')-Iaa_1_NC		blaTEM-1B_1	sul2_2	tet(C)_3	dfrA1_8
04CEB1211SAL	aadA2_1_NC,aac(6')-Iaa_1_NC	floR_2			tet(G)_2
04CEB4282SAL	aac(6')-Iaa_1_NC
05CEB423SAL	aac(6')-Iaa_1_NC
05CEB4616SAL	aadA2_1_NC,aac(6')-Iaa_1_NC	floR_2			tet(G)_2
06CEB4865SAL	aac(6')-Iaa_1_NC,aadA2_1_NC	floR_2			tet(G)_2
07CEB11353SAL	aac(6')-Iaa_1_NC,aph(3'')-Ib_5,aph(6)-Id_1,aph(3')-Ia_1,ant(3'')-Ia_1,aadA2_1_NC	cmlA1_1	blaTEM-1B_1	sul2_3,sul3_2	tet(A)_6	dfrA12_8
07CEB1396SAL	aac(6')-Iaa_1_NC
10CEB01160SAL	aph(3'')-Ib_5,aph(6)-Id_1,aac(6')-Iaa_1_NC		blaTEM-1B_1	sul2_3	tet(B)_2
10CEB1096SAL	aac(6')-Iaa_1_NC,aadA2_1_NC	floR_2			tet(G)_2
10CEB1178SAL	aac(6')-Iaa_1_NC
10CEB656SAL	aadA2_1_NC,aac(6')-Iaa_1_NC	floR_2			tet(G)_2
11CEB2326SAL	aph(6)-Id_1,aph(3'')-Ib_5,aac(6')-Iaa_1_NC		blaTEM-1B_1	sul2_3	tet(B)_2
11CEB2816SAL	aph(6)-Id_1,aph(3'')-Ib_5,aac(6')-Iaa_1_NC		blaTEM-1B_1	sul2_3	tet(B)_2
11CEB2817SAL	aph(6)-Id_1,aph(3'')-Ib_5,aac(6')-Iaa_1_NC		blaTEM-1B_1	sul2_3	tet(B)_2
11CEB2911SAL	aac(6')-Iaa_1_NC,aph(3'')-Ib_5,aph(6)-Id_1		blaTEM-1B_1	sul2_3	tet(B)_2
11CEB3431SAL	aph(6)-Id_1,aph(3'')-Ib_5,aac(6')-Iaa_1_NC		blaTEM-1B_1	sul2_3	tet(B)_2
11CEB3440SAL	aph(6)-Id_1,aph(3'')-Ib_5,aac(6')-Iaa_1_NC		blaTEM-1B_1	sul2_3	tet(B)_2
11CEB3469SAL	aac(6')-Iaa_1_NC,aadA2_1_NC	floR_2			tet(G)_2
11CEB4681SAL	aac(6')-Iaa_1_NC,aph(6)-Id_1,aph(3'')-Ib_5		blaTEM-1B_1	sul2_3	tet(B)_2
11CEB6568SAL	aph(3'')-Ib_5,aph(6)-Id_1,aac(6')-Iaa_1_NC		blaTEM-1B_1	sul2_3	tet(B)_2
11CEB93SAL	aph(3'')-Ib_5,aph(6)-Id_1,aac(6')-Iaa_1_NC		blaTEM-1B_1	sul2_3	tet(B)_2
12CEB1033SAL	aac(6')-Iaa_1_NC,aph(6)-Id_1,aph(3'')-Ib_5		blaTEM-1B_1	sul2_3	tet(B)_2
12CEB1657SAL	aph(3'')-Ib_5,aph(6)-Id_1,aac(6')-Iaa_1_NC		blaTEM-1B_1	sul2_3	tet(B)_2
12CEB211SAL	aac(6')-Iaa_1_NC,aph(6)-Id_1,aph(3'')-Ib_5		blaTEM-1B_1	sul2_3	tet(A)_6
12CEB2472SAL	aph(6)-Id_1,aph(3'')-Ib_5,aac(6')-Iaa_1_NC		blaTEM-1B_1	sul2_3	tet(B)_2
12CEB2551SAL	aac(6')-Iaa_1_NC,aph(6)-Id_1,aph(3'')-Ib_5		blaTEM-1B_1	sul2_3	tet(B)_2
12CEB4512SAL	aph(6)-Id_1,aph(3'')-Ib_5,aac(6')-Iaa_1_NC		blaTEM-1B_1	sul2_3	tet(B)_2
12CEB4594SAL	aac(6')-Iaa_1_NC
12CEB485SAL	aph(3'')-Ib_5,aph(6)-Id_1,aac(6')-Iaa_1_NC		blaTEM-1B_1	sul2_3	tet(B)_2
12CEB4916SAL	aac(6')-Iaa_1_NC,aph(3'')-Ib_5,aph(6)-Id_1		blaTEM-1B_1	sul2_3	tet(B)_2
12CEB70SAL	aph(6)-Id_1,aph(3'')-Ib_5,aac(6')-Iaa_1_NC		blaTEM-1B_1	sul2_3	tet(B)_2
13CEB432SAL	aac(6')-Iaa_1_NC				tet(C)_3
13CEB808SAL	aac(6')-Iaa_1_NC,aadA2_1_NC	floR_2			tet(G)_2
180911-18-6566	aph(6)-Id_1,aph(3'')-Ib_5,aac(6')-Iaa_1_NC		blaTEM-1B_1	sul2_3	tet(B)_2
180911-18-6567	aac(6')-Iaa_1_NC,aph(6)-Id_1,aph(3'')-Ib_5		blaTEM-1B_1	sul2_3	tet(B)_2
180911-18-6569	aac(6')-Iaa_1_NC,aadA2_1_NC,ant(3'')-Ia_1,aph(6)-Id_1,aph(3'')-Ib_5,aph(3')-Ia_1	cmlA1_1	blaTEM-1B_1	sul3_2,sul2_3	tet(B)_2	dfrA12_8	mef(B)_1
180911-18-6570	aac(6')-Iaa_1_NC,aph(3'')-Ib_5,aph(6)-Id_1		blaTEM-1B_1	sul2_3
180911-18-6571	aac(6')-Iaa_1_NC
180911-18-6572	aph(3'')-Ib_5,aph(6)-Id_1,aac(6')-Iaa_1_NC		blaTEM-1B_1	sul2_3
180911-18-6573	aph(3'')-Ib_5,aph(6)-Id_1,aac(6')-Iaa_1_NC		blaTEM-1B_1	sul2_3	tet(B)_2
180911-18-6574	aac(6')-Iaa_1_NC
180911-18-6575	aac(6')-Iaa_1_NC
180911-18-6576	aph(3'')-Ib_5,aph(6)-Id_1,aac(6')-Iaa_1_NC		blaTEM-1B_1	sul2_3	tet(B)_2
180911-18-6577	aph(3'')-Ib_5,aph(6)-Id_1,aac(6')-Iaa_1_NC		blaTEM-1B_1	sul2_3	tet(B)_2
180911-18-6579	aac(6')-Iaa_1_NC,aph(3'')-Ib_5,aph(6)-Id_1		blaTEM-1B_1	sul2_3	tet(B)_2
180911-18-6580	aph(6)-Id_1,aph(3'')-Ib_5,aac(6')-Iaa_1_NC		blaTEM-1B_1	sul2_3	tet(B)_2
180911-18-6581	aac(6')-Iaa_1_NC,aph(3'')-Ib_5,aph(6)-Id_1		blaTEM-1B_1	sul2_3	tet(B)_2
2001LSAL02105	aac(3)-IVa_1,ant(3'')-Ia_1,aac(6')-Iaa_1_NC,aph(3'')-Ib_2,aadA2_1_NC	cmlA1_1	blaTEM-1B_1	sul3_2,sul2_2,sul1_5	tet(A)_6	dfrA12_8
2002LSAL00347	aac(6')-Iaa_1_NC
2002LSAL10320	aph(3'')-Ib_2,aac(6')-Iaa_1_NC,ant(3'')-Ia_1,aadA2_1_NC,aac(3)-IVa_1	cmlA1_1	blaTEM-1B_1	sul2_2,sul1_5,sul3_2	tet(A)_6	dfrA12_8		mcr-5.1_1
2003LSAL05838	aadA2_1_NC,aac(6')-Iaa_1_NC	floR_2			tet(G)_2
2004LSAL04350	aac(3)-IVa_1,aac(6')-Iaa_1_NC,ant(3'')-Ia_1,aadA2_1_NC,aph(3'')-Ib_2	cmlA1_1	blaTEM-1B_1	sul1_5,sul3_2,sul2_2	tet(A)_6	dfrA12_8	lnu(F)_3	mcr-5.1_1
2005LSAL00177	aac(6')-Iaa_1_NC,aadA2_1_NC,ant(3'')-Ia_1,aac(3)-IVa_1	cmlA1_1	blaTEM-1B_1	sul3_2,sul2_2,sul1_5	tet(A)_6	dfrA12_8
2005LSAL09168	aac(6')-Iaa_1_NC,ant(3'')-Ia_1,aac(3)-IVa_1,aph(3'')-Ib_2,aadA2_1_NC	cmlA1_1	blaTEM-1B_1	sul3_2,sul2_2,sul1_5	tet(A)_6	dfrA12_8
2006LSAL01890	aph(3'')-Ib_5,aph(6)-Id_1,aac(6')-Iaa_1_NC		blaTEM-1B_1	sul2_3	tet(B)_2
2006LSAL03172	aac(6')-Iaa_1_NC,aadA2_1_NC,ant(3'')-Ia_1	cmlA1_1	blaTEM-1B_1	sul2_2,sul1_5,sul3_2	tet(A)_6	dfrA12_8
2007LSAL06045	aadA2_1_NC,aph(6)-Id_1,aac(6')-Iaa_1_NC	floR_2		sul2_2	tet(G)_2	dfrA14_5
2007LSAL07385	aadA2_1_NC,ant(3'')-Ia_1,aph(6)-Id_1,aph(3'')-Ib_5,aac(6')-Iaa_1_NC	cmlA1_1	blaTEM-1B_1	sul3_2,sul2_3	tet(B)_2
2008LSAL08547	aph(6)-Id_1,aph(3'')-Ib_5,ant(3'')-Ia_1,aadA2_1_NC,aac(6')-Iaa_1_NC	cmlA1_1	blaTEM-1B_1	sul2_3,sul3_2	tet(B)_2,tet(M)_8,tet(A)_6
2009LSAL02961	aph(6)-Id_1,ant(3'')-Ia_1,aadA2_1_NC,aac(6')-Iaa_1_NC	cmlA1_1		sul3_2		dfrA12_8
2009LSAL04654	aac(6')-Iaa_1_NC,aph(6)-Id_1,aph(3'')-Ib_5		blaTEM-1B_1	sul2_3	tet(B)_2
2009LSAL09229	aph(6)-Id_1,aph(3'')-Ib_5,aac(6')-Iaa_1_NC		blaTEM-1B_1	sul2_3	tet(B)_2
2010LSAL00144	aac(6')-Iaa_1_NC,aph(3'')-Ib_5,aph(6)-Id_1		blaTEM-1B_1	sul2_3	tet(B)_2
2010LSAL00169	aac(6')-Iaa_1_NC,aph(6)-Id_1,aph(3'')-Ib_5		blaTEM-1B_1	sul2_3	tet(B)_2
2013LSAL02233	aph(6)-Id_1,aph(3'')-Ib_5,aac(6')-Iaa_1_NC		blaTEM-1B_1	sul2_3	tet(B)_2
2013LSAL03045	aac(6')-Iaa_1_NC,aph(6)-Id_1,aph(3'')-Ib_5		blaTEM-1B_1	sul2_3	tet(B)_2
2013LSAL03823	aac(6')-Iaa_1_NC,aph(3'')-Ib_5,aph(6)-Id_1		blaTEM-1B_1	sul2_3	tet(B)_2
2013LSAL04317	aac(6')-Iaa_1_NC,aadA2_1_NC	floR_2			tet(G)_2
2013LSAL04650	aph(6)-Id_1,aph(3'')-Ib_5,aac(6')-Iaa_1_NC		blaTEM-1B_1	sul2_3	tet(B)_2
2014LSAL00330	aph(6)-Id_1,aph(3'')-Ib_5,aac(6')-Iaa_1_NC		blaTEM-1B_1	sul2_3	tet(B)_2
2014LSAL01907	ant(3'')-Ia_1,aadA2_1_NC,aph(6)-Id_1,aph(3'')-Ib_5,aac(6')-Iaa_1_NC	cmlA1_1	blaTEM-1B_1	sul3_2,sul2_3	tet(B)_2	dfrA12_8	mef(B)_1
2014LSAL02324	aac(6')-Iaa_1_NC,aadA2_1_NC	floR_2			tet(G)_2
2014LSAL02850	aac(6')-Iaa_1_NC,aph(6)-Id_1,aph(3'')-Ib_5		blaTEM-1B_1	sul2_3
2014LSAL03093	aac(6')-Iaa_1_NC
2014LSAL03156	aac(6')-Iaa_1_NC,aph(3'')-Ib_5,aph(6)-Id_1		blaTEM-1B_1	sul2_3	tet(B)_2
2014LSAL04713	aadA2_1_NC,aac(6')-Iaa_1_NC	floR_2			tet(G)_2
2014LSAL05090	aac(6')-Iaa_1_NC
ERR1540278	aac(6')-Iaa_1_NC,aph(6)-Id_1,aph(3'')-Ib_5		blaTEM-1B_1	sul2_3	tet(B)_2
ERR1540297	aac(6')-Iaa_1_NC
ERR1540346	aac(6')-Iaa_1_NC,aph(3'')-Ib_5,aph(6)-Id_1		blaTEM-1B_1	sul2_3	tet(B)_2
ERR1540417	aac(6')-Iaa_1_NC
ERR1540418	aac(6')-Iaa_1_NC,aph(6)-Id_1,aph(3'')-Ib_5				tet(A)_6
ERR1540441	aac(6')-Iaa_1_NC,aph(6)-Id_1,aph(3'')-Ib_5		blaTEM-1B_1	sul2_3	tet(B)_2
ERR1540464	aac(6')-Iaa_1_NC		blaTEM-1B_1
ERR1540476	aac(6')-Iaa_1_NC
ERR1540508	aac(6')-Iaa_1_NC		blaTEM-1B_1		tet(B)_2
ERR1744967	aph(3'')-Ib_5,aph(6)-Id_1,aac(6')-Iaa_1_NC,aadA2_1_NC,ant(3'')-Ia_1	floR_2,cmlA1_1	blaSHV-66_1	sul2_2,sul3_2	tet(A)_6				qnrS1_1
ERR1744968	aph(6)-Id_1,aph(3'')-Ib_5,aac(6')-Iaa_1_NC,aadA2_1_NC,ant(3'')-Ia_1	floR_2,cmlA1_1	blaSHV-66_1	sul2_2,sul3_2	tet(A)_6				qnrS1_1
ERR1744969	aac(6')-Iaa_1_NC,aph(3'')-Ib_5,aph(6)-Id_1,ant(3'')-Ia_1,aadA2_1_NC	floR_2,cmlA1_1	blaSHV-66_1	sul2_2,sul3_2	tet(A)_6				qnrS1_1
ERR1744970	ant(3'')-Ia_1,aadA2_1_NC,aac(6')-Iaa_1_NC,aph(6)-Id_1,aph(3'')-Ib_5	cmlA1_1,floR_2	blaSHV-66_1	sul3_2,sul2_2	tet(A)_6				qnrS1_1
ERR1744971	ant(3'')-Ia_1,aadA2_1_NC,aph(3'')-Ib_5,aph(6)-Id_1,aac(6')-Iaa_1_NC	cmlA1_1,floR_2	blaSHV-66_1	sul3_2,sul2_2	tet(A)_6				qnrS1_1
ERR1744972	aadA2_1_NC,aph(3'')-Ib_5,aph(6)-Id_1,aac(6')-Iaa_1_NC	cmlA1_1	blaTEM-1B_1,blaCMY-2_1	sul2_3,sul3_2	tet(B)_2	dfrA1_8
ERR1843316	aac(6')-Iaa_1_NC,aph(3'')-Ib_5,aph(6)-Id_1		blaTEM-1B_1	sul2_3
ERR1843317	aac(6')-Iaa_1_NC,ant(3'')-Ia_1	catA1_1	blaOXA-1_1	sul1_5	tet(B)_2
ERR1843326	aph(6)-Id_1,aph(3'')-Ib_5,aac(6')-Iaa_1_NC		blaTEM-1B_1	sul2_3	tet(B)_2
ERR1843330	aph(3'')-Ib_5,aph(6)-Id_1,aac(6')-Iaa_1_NC		blaTEM-1B_1	sul2_3	tet(B)_2
ERR1843332	aph(6)-Id_1,aph(3'')-Ib_5,aac(6')-Iaa_1_NC		blaTEM-1B_1	sul2_3	tet(B)_2
ERR1843337	aph(6)-Id_1,aph(3'')-Ib_5,aac(6')-Iaa_1_NC		blaTEM-1B_1	sul2_3	tet(B)_2
ERR1917138	aac(6')-Iaa_1_NC			sul1_5,sul2_2	tet(A)_6
ERR1917141	aac(6')-Iaa_1_NC,aph(6)-Id_1,aph(3'')-Ib_5		blaTEM-1B_1	sul2_3	tet(B)_2
ERR1917154	aac(6')-Iaa_1_NC				tet(B)_2
ERR1917157	aph(3'')-Ib_5,aph(6)-Id_1,aac(6')-Iaa_1_NC		blaTEM-1B_1	sul2_3	tet(B)_2
ERR2003330	aac(6')-Iaa_1_NC,aph(6)-Id_1,aph(3'')-Ib_5		blaTEM-1B_1	sul2_3	tet(B)_2
ERR2003331	aph(6)-Id_1,aph(3'')-Ib_5,aac(6')-Iaa_1_NC		blaTEM-1B_1	sul2_3	tet(B)_2
ERR2003332	aac(6')-Iaa_1_NC,aph(3'')-Ib_5,aph(6)-Id_1		blaTEM-1B_1	sul2_3	tet(B)_2
ERR2003333	aac(6')-Iaa_1_NC
ERR2003334	aph(6)-Id_1,aph(3'')-Ib_5,aac(6')-Iaa_1_NC		blaTEM-1B_1	sul2_3	tet(B)_2
ERR2003335	aac(6')-Iaa_1_NC,aph(3'')-Ib_5,aph(6)-Id_1		blaTEM-1B_1	sul2_3	tet(B)_2
ERR2003336	aph(3'')-Ib_5,aph(6)-Id_1,aac(6')-Iaa_1_NC		blaTEM-1B_1	sul2_3	tet(A)_6
ERR2003339	aph(3'')-Ib_5,aph(6)-Id_1,aac(6')-Iaa_1_NC		blaTEM-1B_1	sul2_3	tet(A)_6
ERR2003340	aph(3'')-Ib_5,aph(6)-Id_1,aac(6')-Iaa_1_NC		blaTEM-1B_1	sul2_3	tet(A)_6
ERR2003341	aph(6)-Id_1,aph(3'')-Ib_5,aac(6')-Iaa_1_NC,aph(3')-Ia_1,ant(3'')-Ia_1		blaTEM-1B_1	sul2_3,sul1_5	tet(A)_6	dfrA1_8		mcr-4.6_1
ERR2174766	aac(6')-Iaa_1_NC,aph(3'')-Ib_5,aph(6)-Id_1		blaTEM-1B_1	sul2_3	tet(B)_2
ERR2174767	aac(6')-Iaa_1_NC,aph(6)-Id_1,aph(3'')-Ib_5		blaTEM-1B_1	sul2_3	tet(B)_2
ERR2174768	aph(6)-Id_1,aph(3'')-Ib_5,aac(6')-Iaa_1_NC		blaTEM-1B_1	sul2_3	tet(B)_2
ERR2174769	aph(6)-Id_1,aph(3'')-Ib_5,aac(6')-Iaa_1_NC		blaTEM-1B_1	sul2_3	tet(B)_2
ERR2174775	aph(3'')-Ib_5,aph(6)-Id_1,aac(6')-Iaa_1_NC		blaTEM-1B_1	sul2_3	tet(B)_2
ERR2174778	aac(6')-Iaa_1_NC,aph(3'')-Ib_5,aph(6)-Id_1		blaTEM-1B_1	sul2_3	tet(B)_2
ERR2174779	aac(6')-Iaa_1_NC,aph(3'')-Ib_5		blaTEM-1B_1	sul2_3	tet(B)_2
ERR2174782	aph(3'')-Ib_5,aph(6)-Id_1,aac(6')-Iaa_1_NC		blaTEM-1B_1	sul2_3	tet(B)_2
ERR2174786	aph(3'')-Ib_5,aph(6)-Id_1,aac(6')-Iaa_1_NC		blaTEM-1B_1	sul2_3	tet(B)_2
ERR2174788	aph(3'')-Ib_5,aac(6')-Iaa_1_NC		blaTEM-1B_1	sul2_3	tet(B)_2
ERR2174790	aph(3'')-Ib_5,aph(6)-Id_1,aac(6')-Iaa_1_NC	floR_2	blaTEM-1B_1	sul2_2	tet(A)_6,tet(B)_2	dfrA1_8		mcr-4.6_1
ERR2174791	aac(6')-Iaa_1_NC,aph(3'')-Ib_5,aph(6)-Id_1		blaTEM-1B_1	sul2_3
ERR2174793	aph(6)-Id_1,aph(3'')-Ib_5,aac(6')-Iaa_1_NC		blaTEM-1B_1	sul2_3	tet(B)_2
ERR2174794	aph(6)-Id_1,aph(3'')-Ib_5,aac(6')-Iaa_1_NC		blaTEM-1B_1	sul2_3	tet(B)_2
ERR2174795	aac(6')-Iaa_1_NC,aph(6)-Id_1,aph(3'')-Ib_5		blaTEM-1B_1	sul2_3	tet(B)_2
ERR2174800	aph(3'')-Ib_5,aph(6)-Id_1,aac(6')-Iaa_1_NC		blaTEM-1B_1	sul2_3	tet(B)_2
ERR2174801	aph(3'')-Ib_5,aph(6)-Id_1,aac(6')-Iaa_1_NC		blaTEM-1B_1	sul2_3	tet(B)_2
ERR2174802	aac(6')-Iaa_1_NC
ERR2174803	aac(6')-Iaa_1_NC
ERR2174810	aac(6')-Iaa_1_NC,aph(6)-Id_1,aph(3'')-Ib_5		blaTEM-1B_1	sul2_3	tet(B)_2
ERR2174811	aph(3'')-Ib_5,aph(6)-Id_1,aac(6')-Iaa_1_NC		blaTEM-1B_1	sul2_3	tet(B)_2
ERR2174812	aac(6')-Iaa_1_NC,aph(3'')-Ib_5,aph(6)-Id_1		blaTEM-1B_1	sul2_3	tet(B)_2
ERR2174813	aac(6')-Iaa_1_NC,aph(3'')-Ib_5,aph(6)-Id_1		blaTEM-1B_1	sul2_3	tet(B)_2
ERR2174828	aac(6')-Iaa_1_NC				tet(B)_2
ERR2174829	aac(6')-Iaa_1_NC				tet(B)_2
ERR2174830	aac(6')-Iaa_1_NC,aph(6)-Id_1,aph(3'')-Ib_5		blaTEM-1B_1	sul2_3	tet(B)_2
ERR2174831	aph(3'')-Ib_5,aph(6)-Id_1,aac(6')-Iaa_1_NC		blaTEM-1B_1	sul2_3	tet(B)_2
ERR2174832	aph(6)-Id_1,aph(3'')-Ib_5,aac(6')-Iaa_1_NC		blaTEM-1B_1	sul2_3	tet(B)_2
ERR2174833	aac(6')-Iaa_1_NC			sul1_5
ERR2174834	aac(6')-Iaa_1_NC
ERR2174850	aac(6')-Iaa_1_NC,aph(6)-Id_1		blaTEM-1B_1	sul2_2	tet(B)_2	dfrA14_5
ERR2174851	aph(6)-Id_1,aph(3'')-Ib_5,aac(6')-Iaa_1_NC	floR_2	blaTEM-1B_1	sul2_2	tet(Y)_1,tet(A)_6
ERR2174852	aph(3'')-Ib_5,aph(6)-Id_1,aac(6')-Iaa_1_NC		blaTEM-1B_1	sul2_3	tet(B)_2
ERR2174853	aac(6')-Iaa_1_NC,ant(3'')-Ia_1,aadA2_1_NC,ant(3'')-Ia_1,aph(6)-Id_1,aph(3'')-Ib_5	cmlA1_1,floR_2	blaTEM-1B_1	sul3_2,sul1_5,sul2_3	tet(A)_6	dfrA8_1,dfrA1_8
ERR2174854	aac(6')-Iaa_1_NC,aph(3'')-Ib_5,aph(6)-Id_1,ant(3'')-Ia_1		blaTEM-1B_1	sul2_3,sul1_5	tet(A)_6,tet(B)_2	dfrA1_8
ERR2174855	aph(3'')-Ib_5,aph(6)-Id_1,aac(6')-Iaa_1_NC		blaTEM-1B_1	sul2_3
ERR2174856	aac(6')-Iaa_1_NC,aph(3'')-Ib_5,aph(6)-Id_1		blaTEM-1B_1	sul2_3	tet(B)_2
ERR2174857	aac(6')-Iaa_1_NC				tet(B)_2
ERR2174865	aac(6')-Iaa_1_NC,aph(6)-Id_1,aph(3'')-Ib_5		blaTEM-1B_1	sul2_3	tet(B)_2
ERR2174866	aph(3'')-Ib_5,aph(6)-Id_1,aac(6')-Iaa_1_NC		blaTEM-1B_1	sul2_3	tet(B)_2
ERR2174867	aph(3'')-Ib_5,aph(6)-Id_1,aac(6')-Iaa_1_NC		blaTEM-1B_1	sul2_3	tet(B)_2
ERR2174892	aac(6')-Iaa_1_NC,aph(6)-Id_1,aph(3'')-Ib_5,ant(3'')-Ia_1,aph(3')-Ia_1		blaTEM-1B_1	sul2_3,sul1_5	tet(A)_6	dfrA1_8
ERR2174893	aph(6)-Id_1,aph(3'')-Ib_5,aac(6')-Iaa_1_NC		blaTEM-1B_1	sul2_3	tet(B)_2
ERR2174894	aac(6')-Iaa_1_NC,aph(6)-Id_1,aph(3'')-Ib_5		blaTEM-1B_1	sul2_3	tet(B)_2
ERR2174895	aac(6')-Iaa_1_NC
ERR2174896	aph(6)-Id_1,aph(3'')-Ib_5,aac(6')-Iaa_1_NC		blaTEM-1B_1	sul2_3	tet(B)_2
ERR2174897	aac(6')-Iaa_1_NC
ERR2174898	aac(6')-Iaa_1_NC,aadA2_1_NC	floR_2			tet(G)_2
ERR2187916	aph(3'')-Ib_5,aph(6)-Id_1,aac(3)-IId_1,aac(6')-Iaa_1_NC	floR_2,catA2_1	blaCTX-M-114_1,blaTEM-1B_1	sul2_2	tet(A)_6			mcr-3.1_1	qnrS1_1
ERR2262538	aac(6')-Iaa_1_NC				tet(B)_2
ERR2262544	aac(6')-Iaa_1_NC,aph(3'')-Ib_5,aph(6)-Id_1,aadA2_1_NC	cmlA1_1	blaTEM-1B_1	sul2_3	tet(B)_2	dfrA12_8
ERR2262549	aph(6)-Id_1,aac(6')-Iaa_1_NC,aadA2_1_NC			sul2_2,sul1_5		dfrA14_5
ERR2382749	aac(6')-Iaa_1_NC,aph(3'')-Ib_5,aph(6)-Id_1		blaTEM-1B_1	sul2_3	tet(B)_2
ERR2382756	aac(6')-Iaa_1_NC,aph(3'')-Ib_5,aph(6)-Id_1		blaTEM-1B_1	sul2_3	tet(B)_2
ERR2382768	aph(6)-Id_1,aph(3'')-Ib_5,aac(6')-Iaa_1_NC		blaTEM-1B_1	sul2_3	tet(B)_2
ERR2382770	aac(6')-Iaa_1_NC,aph(3'')-Ib_5,aph(6)-Id_1		blaTEM-1B_1	sul2_2	tet(B)_2	dfrA1_8
ERR2382771	aac(6')-Iaa_1_NC
ERR2382775	aac(6')-Iaa_1_NC,aph(3'')-Ib_5,aph(6)-Id_1		blaTEM-1B_1	sul2_3	tet(B)_2
ERR2382776	aph(6)-Id_1,aph(3'')-Ib_5,aac(6')-Iaa_1_NC		blaTEM-1B_1	sul2_3	tet(B)_2
ERR2382785	aac(6')-Iaa_1_NC,aph(6)-Id_1,aph(3'')-Ib_5		blaTEM-1B_1	sul2_3	tet(B)_2
ERR2382790	aph(6)-Id_1,aph(3'')-Ib_5,aac(6')-Iaa_1_NC		blaTEM-1B_1	sul2_3	tet(B)_2
ERR2382792	aph(3'')-Ib_5,aph(6)-Id_1,aac(6')-Iaa_1_NC		blaTEM-1B_1	sul2_3	tet(B)_2
ERR2382798	aac(6')-Iaa_1_NC,aph(3'')-Ib_5,aph(6)-Id_1	floR_2	blaTEM-1B_1	sul2_3	tet(B)_2
ERR2382813	aac(6')-Iaa_1_NC
ERR2382815	aac(6')-Iaa_1_NC
ERR2382817	aac(6')-Iaa_1_NC,aph(6)-Id_1,aph(3'')-Ib_5		blaTEM-1B_1	sul2_3	tet(B)_2
ERR2382838	ant(3'')-Ia_1,aac(3)-IVa_1,aph(4)-Ia_1,aac(6')-Iaa_1_NC
ERR2382844	aph(6)-Id_1,aph(3'')-Ib_5,aac(6')-Iaa_1_NC		blaTEM-1B_1	sul2_3	tet(B)_2
ERR2404806	aac(6')-Iaa_1_NC,aadA2_1_NC	floR_2			tet(G)_2
ERR2404824	aph(6)-Id_1,aph(3'')-Ib_5,aac(6')-Iaa_1_NC			sul2_2	tet(A)_6
ERR2689725	aph(3'')-Ib_5,aph(6)-Id_1,aac(6')-Iaa_1_NC		blaTEM-1B_1	sul2_3
ERR2689733	aph(6)-Id_1,aph(3'')-Ib_5,aac(6')-Iaa_1_NC		blaTEM-1B_1	sul2_3
ERR2689737	aph(3'')-Ib_5,aph(6)-Id_1,aac(6')-Iaa_1_NC		blaTEM-1B_1	sul2_3	tet(B)_2
ERR2689739	aac(6')-Iaa_1_NC,aph(3'')-Ib_5,aph(6)-Id_1		blaTEM-1B_1	sul2_3	tet(B)_2
ERR2689740	aph(6)-Id_1,aph(3'')-Ib_5,aac(6')-Iaa_1_NC		blaTEM-1B_1	sul2_3	tet(B)_2
ERR2689742	aac(6')-Iaa_1_NC,aph(3'')-Ib_5,aph(6)-Id_1		blaTEM-1B_1	sul2_3	tet(B)_2
ERR2849887	aac(6')-Iaa_1_NC,aph(6)-Id_1,aph(3'')-Ib_5			sul2_2	tet(A)_6
ERR2849888	aac(6')-Iaa_1_NC
ERR2849889	aac(6')-Iaa_1_NC
ERR2849890	aph(6)-Id_1,aph(3'')-Ib_5,aac(6')-Iaa_1_NC		blaTEM-1B_1	sul2_3	tet(B)_2
ERR2849891	aac(6')-Iaa_1_NC,aph(3'')-Ib_5,aph(6)-Id_1		blaTEM-1B_1	sul2_3	tet(B)_2
ERR2849892	aac(6')-Iaa_1_NC,aph(3'')-Ib_5,aph(6)-Id_1		blaTEM-1B_1	sul2_3	tet(B)_2
ERR2849893	aph(6)-Id_1,aph(3'')-Ib_5,aac(6')-Iaa_1_NC		blaTEM-1B_1	sul2_3	tet(B)_2
ERR2849894	aac(6')-Iaa_1_NC,aph(6)-Id_1,aph(3'')-Ib_5		blaTEM-1B_1	sul2_3	tet(B)_2
ERR2849895	aph(3'')-Ib_5,aph(6)-Id_1,aac(6')-Iaa_1_NC		blaTEM-1B_1	sul2_3	tet(B)_2
ERR2849896	aac(6')-Iaa_1_NC
ERR2849897	aac(6')-Iaa_1_NC,aph(3'')-Ib_5,aph(6)-Id_1,aph(3')-Ia_7		blaTEM-1B_1	sul2_3,sul1_5	tet(B)_2	dfrA1_8	mph(A)_2,erm(B)_18
ERR2849898	aac(6')-Iaa_1_NC
ERR2849899	aac(6')-Iaa_1_NC,aph(3'')-Ib_5,aph(6)-Id_1		blaTEM-1B_1	sul2_3	tet(B)_2
ERR2849900	aph(3'')-Ib_5,aph(6)-Id_1,aac(6')-Iaa_1_NC		blaTEM-1B_1	sul2_3	tet(B)_2
ERR2849901	aph(6)-Id_1,aph(3'')-Ib_5,aac(6')-Iaa_1_NC			sul2_3	tet(B)_2
ERR2849902	aph(3'')-Ib_5,aph(6)-Id_1,aac(6')-Iaa_1_NC		blaTEM-1B_1	sul2_3	tet(B)_2
ERR2849903	aac(6')-Iaa_1_NC				tet(B)_2
ERR2849904	aac(6')-Iaa_1_NC,aph(3'')-Ib_5,aph(6)-Id_1		blaTEM-1B_1	sul2_3
ERR2849905	aph(6)-Id_1,aph(3'')-Ib_5,aac(6')-Iaa_1_NC		blaTEM-1B_1	sul2_3	tet(B)_2
ERR2849906	aph(3'')-Ib_5,aph(6)-Id_1,aac(6')-Iaa_1_NC		blaTEM-1B_1	sul2_3	tet(B)_2
ERR2849907	aac(6')-Iaa_1_NC
ERR2849908	aac(6')-Iaa_1_NC				tet(B)_2
ERR2849909	aph(6)-Id_1,aph(3'')-Ib_5,aac(6')-Iaa_1_NC			sul2_3	tet(B)_2
ERR2849910	aac(6')-Iaa_1_NC,aph(3'')-Ib_5,aph(6)-Id_1		blaTEM-1B_1	sul2_3
ERR2849911	aph(6)-Id_1,aph(3'')-Ib_5,aac(6')-Iaa_1_NC		blaTEM-1B_1	sul2_3	tet(B)_2
ERR2849912	aac(6')-Iaa_1_NC,aph(6)-Id_1,aph(3'')-Ib_5		blaTEM-1B_1	sul2_3	tet(B)_2
ERR2849913	aac(6')-Iaa_1_NC,aph(3'')-Ib_5,aph(6)-Id_1			sul2_3	tet(B)_2
ERR2849914	aph(3'')-Ib_5,aph(6)-Id_1,aac(6')-Iaa_1_NC			sul2_3	tet(B)_2
ERR2849916	aph(3'')-Ib_5,aph(6)-Id_1,aac(6')-Iaa_1_NC		blaTEM-1B_1	sul2_3	tet(B)_2
ERR2849917	aac(6')-Iaa_1_NC,aph(6)-Id_1,aph(3')-Ia_3,ant(3'')-Ia_1		blaCTX-M-14_1,blaTEM-1B_1	sul2_3,sul1_5	tet(B)_2		msr(E)_1,mph(E)_1,lnu(G)_1
ERR2849918	aph(3'')-Ib_5,aph(6)-Id_1,aac(6')-Iaa_1_NC		blaTEM-1B_1	sul2_3	tet(B)_2				qnrB19_1
ERR2849919	aac(6')-Iaa_1_NC,aph(6)-Id_1,aph(3'')-Ib_5		blaTEM-1B_1	sul2_3	tet(B)_2
ERR2849920	aac(6')-Iaa_1_NC,aph(3'')-Ib_5,aph(6)-Id_1		blaTEM-1B_1	sul2_3	tet(B)_2
ERR2849921	aac(6')-Iaa_1_NC,aph(6)-Id_1,aph(3'')-Ib_5		blaTEM-1B_1	sul2_3	tet(B)_2
ERR2849922	aph(6)-Id_1,aph(3'')-Ib_5,aac(6')-Iaa_1_NC		blaTEM-1B_1	sul2_3	tet(B)_2
ERR2849923	aph(6)-Id_1,aph(3'')-Ib_5,aac(6')-Iaa_1_NC		blaTEM-1B_1	sul2_3	tet(B)_2
ERR2849924	aac(6')-Iaa_1_NC
ERR2849925	aph(6)-Id_1,aph(3'')-Ib_5,aac(6')-Iaa_1_NC		blaTEM-1B_1	sul2_3	tet(B)_2
ERR2849926	aac(6')-Iaa_1_NC		blaTEM-1B_1		tet(B)_2
ERR2849927	aac(6')-Iaa_1_NC		blaTEM-1B_1		tet(B)_2
ERR2849929	aac(6')-Iaa_1_NC
ERR2849930	aac(6')-Iaa_1_NC
ERR2849931	aac(6')-Iaa_1_NC,aph(6)-Id_1,aph(3'')-Ib_5			sul2_2	tet(A)_6
ERR2849932	aac(6')-Iaa_1_NC,aadA2_1_NC,ant(3'')-Ia_1	cmlA1_1	blaTEM-1B_1	sul3_2	tet(A)_6	dfrA12_8			qnrS1_1
ERR2849933	aac(6')-Iaa_1_NC
ERR2849934	aac(6')-Iaa_1_NC,aph(6)-Id_1,aph(3'')-Ib_5		blaTEM-1B_1	sul2_3	tet(A)_6
ERR2849935	aac(6')-Iaa_1_NC
ERR2849936	aac(6')-Iaa_1_NC
ERR2849937	aac(6')-Iaa_1_NC
ERR2849938	aph(3'')-Ib_5,aph(6)-Id_1,aac(6')-Iaa_1_NC		blaTEM-1B_1	sul2_3	tet(B)_2
ERR2849939	aac(6')-Iaa_1_NC				tet(B)_2
ERR2849940	aac(6')-Iaa_1_NC		blaTEM-1B_1		tet(B)_2
ERR2849941	aph(3'')-Ib_5,aph(6)-Id_1,aac(6')-Iaa_1_NC		blaTEM-1B_1	sul2_3	tet(B)_2
ERR2849942	aac(6')-Iaa_1_NC,aph(6)-Id_1,aph(3'')-Ib_5		blaTEM-1B_1	sul2_3	tet(B)_2
ERR2849943	aph(3'')-Ib_5,aph(6)-Id_1,aac(6')-Iaa_1_NC		blaTEM-1B_1	sul2_3	tet(B)_2
H07_166_0082	aac(6')-Iaa_1_NC,aph(3'')-Ib_5,aph(6)-Id_1		blaTEM-1B_1	sul2_3	tet(B)_2
H07_230_0280	aac(6')-Iaa_1_NC,aph(3'')-Ib_5,aph(6)-Id_1		blaTEM-1B_1	sul2_3	tet(B)_2
H07_276_0382	aac(6')-Iaa_1_NC,aph(3'')-Ib_5,aph(6)-Id_1		blaTEM-1B_1	sul2_3	tet(B)_2
H100120548	aac(6')-Iaa_1_NC
H100800267	aph(6)-Id_1,aph(3'')-Ib_5,aac(6')-Iaa_1_NC		blaTEM-1B_1	sul2_3	tet(B)_2
H101020440	aac(6')-Iaa_1_NC				tet(B)_2
L00010-05	aac(6')-Iaa_1_NC
L00096-14	aac(6')-Iaa_1_NC				tet(C)_3
L00211-12	aac(6')-Iaa_1_NC,aph(6)-Id_1,aph(3'')-Ib_5		blaTEM-1B_1	sul2_3	tet(B)_2
L00248-12	aac(6')-Iaa_1_NC,aph(3'')-Ib_5,aph(6)-Id_1		blaTEM-1B_1	sul2_3
L00313-12	aac(6')-Iaa_1_NC,aadA2_1_NC	floR_2			tet(G)_2
L00433-10	aac(6')-Iaa_1_NC,aadA2_1_NC	floR_2			tet(G)_2
L00938-09	aac(6')-Iaa_1_NC,aph(3'')-Ib_5,aph(6)-Id_1		blaTEM-1B_1		tet(B)_2	dfrA1_8
L01066-08	aac(6')-Iaa_1_NC,aph(3'')-Ib_5,aph(6)-Id_1		blaTEM-1B_1	sul2_3	tet(B)_2
L01204-11	ant(3'')-Ia_1,aph(6)-Id_1,aph(3'')-Ib_5,aac(6')-Iaa_1_NC,aac(3)-IVa_1,aph(4)-Ia_1		blaTEM-1B_1	sul1_5,sul2_3	tet(B)_2	dfrA1_8	mph(B)_1
L01469-09	aph(3'')-Ib_5,aph(6)-Id_1,aac(6')-Iaa_1_NC		blaTEM-1B_1	sul2_3	tet(B)_2
L01672-18	aph(3')-IIa_2,aph(3')-Ia_1,aadA2_1_NC,aph(3'')-Ib_5,aph(6)-Id_1,aac(6')-Iaa_1_NC,aac(3)-IVa_1,aph(4)-Ia_1,ant(3'')-Ia_1	cmlA1_1	blaTEM-1B_1	sul1_5,sul3_2,sul2_2	tet(A)_6,tet(B)_2	dfrA12_8
L01673-18	aac(6')-Iaa_1_NC				tet(B)_2
L01730-06	aph(6)-Id_1,aph(3'')-Ib_5,aac(6')-Iaa_1_NC		blaTEM-1B_1	sul2_3	tet(B)_2
L01930-13	aac(6')-Iaa_1_NC,aadA2_1_NC	floR_2		sul1_5	tet(G)_2
S00046-07	aac(6')-Iaa_1_NC
S00046-98	aph(3')-Ia_1,aadA2_1_NC,aph(6)-Id_1,aph(3'')-Ib_5,aac(6')-Iaa_1_NC	floR_2	blaTEM-1B_1	sul2_3	tet(A)_6,tet(G)_2
S00065-06	aac(6')-Iaa_1_NC,aph(6)-Id_1,aph(3'')-Ib_5		blaTEM-1B_1	sul2_3	tet(B)_2
S00578-10	aac(6')-Iaa_1_NC,aph(6)-Id_1		blaTEM-1B_1	sul2_2	tet(A)_6	dfrA14_5
S00959-16	aac(6')-Iaa_1_NC
S01190-06	aac(6')-Iaa_1_NC
S01327-93	aac(6')-Iaa_1_NC				tet(B)_2
S01399-18	aac(6')-Iaa_1_NC
S01569-10	aac(6')-Iaa_1_NC
S01668-11	aac(6')-Iaa_1_NC,aph(3'')-Ib_5,aph(6)-Id_1		blaTEM-1B_1	sul2_3
S01861-18	aph(6)-Id_1,aph(3'')-Ib_5,aac(6')-Iaa_1_NC		blaTEM-1B_1	sul2_3	tet(B)_2
S02113-13	aac(6')-Iaa_1_NC,aadA2_1_NC	floR_2			tet(G)_2
S02333-14	aadA2_1_NC,aac(6')-Iaa_1_NC	floR_2			tet(G)_2
S02810-09	aadA2_1_NC,aac(6')-Iaa_1_NC	floR_2			tet(G)_2
S03113-10	aph(3'')-Ib_5,aph(6)-Id_1,aac(6')-Iaa_1_NC		blaTEM-1B_1	sul2_3	tet(B)_2
S03371-07	aac(6')-Iaa_1_NC,aph(6)-Id_1,aph(3'')-Ib_5		blaTEM-1B_1	sul2_3	tet(B)_2
S0344408	aac(6')-Iaa_1_NC,aph(6)-Id_1,aph(3'')-Ib_5		blaTEM-1B_1	sul2_3	tet(B)_2
S03445-08	aac(6')-Iaa_1_NC,aph(3'')-Ib_5,aph(6)-Id_1		blaTEM-1B_1	sul2_3	tet(B)_2
S03447-05	aac(6')-Iaa_1_NC,aph(6)-Id_1,aph(3'')-Ib_5		blaTEM-1B_1	sul2_3	tet(B)_2,tet(A)_4
S03732-17	aac(6')-Iaa_1_NC,aph(3'')-Ib_5,aph(6)-Id_1		blaTEM-1B_1	sul2_3	tet(B)_2
S03803-12	aac(6')-Iaa_1_NC				tet(C)_3
S04686-04	aac(6')-Iaa_1_NC,aadA2_1_NC,ant(3'')-Ia_1	cmlA1_1	blaTEM-1B_1	sul3_2		dfrA12_8
S04698-09	aac(6')-Iaa_1_NC,aph(6)-Id_1,aph(3'')-Ib_5		blaTEM-1B_1	sul2_3	tet(B)_2
S04868-15	aph(6)-Id_1,aph(3'')-Ib_5,aac(6')-Iaa_1_NC,aadA2_1_NC,ant(3'')-Ia_1	cmlA1_1	blaTEM-1B_1	sul2_2,sul3_2	tet(A)_6	dfrA12_8
S05259-15	aac(6')-Iaa_1_NC
S12046-92	aac(6')-Iaa_1_NC				tet(B)_2
STY50	aph(3'')-Ib_5,aph(6)-Id_1,aac(6')-Iaa_1_NC		blaTEM-1B_1	sul2_3	tet(B)_2

## Sheet: Total data
Supplementary Table S8. Antibiotic resistance genes. Yellow ID correspond to strains belonging to Clade A and blue ID to strain belonging to Clade B.
					aminoglycoside															beta-lactam						phenicol				sulphonamide				trimethoprim				tetracycline							macrolide
ID	Antigenic Formulae	Collection year	Source	Country	aph(3')-Ia_7	aph(4)-Ia_1	aac(3)-IVa_1	aac(6')-Iaa_1_NC	ant(3'')-Ia_1	aadA2_1_NC	aph(3')-Ia_1	aph(3')-IIa_2	aph(3')-Ia_3	aph(3'')-Ib_2	aph(3'')-Ib_5	aph(6)-Id_1	ant(3'')-Ia_1	aac(3)-IId_1	aph(6)-Id_2	blaOXA-1_1	blaTEM-1B_1	blaSHV-66_1	blaCMY-2_1	blaCTX-M-114	blaCTX-M-14_1	catA1_1	catA2_1	floR_2	cmlA1_1	sul1_5	sul2_2	sul2_3	sul3_2	dfrA1_8	dfrA12_8	dfrA14_5	dfrA8_1	tet(B)_2	tet(G)_2	tet(C)_3	tet(A)_6	tet(A)_4	tet(M)_8	tet(Y)_1	mef(B)_1	lnu(F)_3	erm(B)_18	mph(A)_2	lnu(G)_1
01EB132SAL	S. Typhimurium	2001	Ducks	France				1
01EB5529SAL	S. Typhimurium	2001	Ecosystem	France				1	1											1						1				1								1
02EB6884SAL	S. Typhimurium	2002	Broilers - chicken meat	France				1		1																		1											1
02EB7381SAL	S. Typhimurium	2002	Ducks	France				1
03EB10285SAL	S. Typhimurium	2003	Pig - pork meat	France				1		1																		1											1
03EB1343SAL	S. Typhimurium	2003	Ecosystem	France				1
03EB576SAL	S. Typhimurium	2003	Sheep	France				1		1																		1											1
03EB8592SAL	S. Typhimurium	2003	Turkey	France				1													1										1			1						1
04CEB1211SAL	S. Typhimurium	2004	Goat	France				1		1																		1											1
04CEB4282SAL	S. Typhimurium	2004	Turkey	France				1
05CEB423SAL	S. Typhimurium	2005	Sheep	France				1
05CEB4616SAL	S. Typhimurium	2005	Feed producing environment - layer	France				1		1																		1											1
06CEB4865SAL	S. Typhimurium	2006	Pig - pork meat	France				1		1																		1											1
07CEB11353SAL	S. Typhimurium	2007	Cattle	France				1	1	1	1				1	1					1								1			1	1		1						1
07CEB1396SAL	S. Typhimurium	2007	Fin fish	France				1
10CEB01160SAL	S. Typhimurium	2010	Pig - pork meat	France				1							1	1					1											1						1
10CEB1096SAL	S. Typhimurium	2010	Other - composite food	France				1		1																		1											1
10CEB1178SAL	S. Typhimurium	2010	Broilers	France				1
10CEB656SAL	S. Typhimurium	2010	Cattle	France				1		1																		1											1
11CEB2326SAL	S. I 4,5,12:i:-	2011	Sheep Goat - dairy product (milk)	France				1							1	1					1											1						1
11CEB2816SAL	S. I 4,5,12:i:-	2011	Sheep Goat - dairy product	France				1							1	1					1											1						1
11CEB2817SAL	S. I 4,5,12:i:-	2011	Sheep Goat	France				1							1	1					1											1						1
11CEB2911SAL	S. I 4,5,12:i:-	2011	Ecosystem - soil	France				1							1	1					1											1						1
11CEB3431SAL	S. I 4,5,12:i:-	2011	Sheep Goat	France				1							1	1					1											1						1
11CEB3440SAL	S. I 4,5,12:i:-	2011	Sheep Goat - dairy product	France				1							1	1					1											1						1
11CEB3469SAL	S. Typhimurium	2011	Pig - pork meat	France				1		1																		1											1
11CEB4681SAL	S. I 4,12:i:-	2011	Ecosystem - soil	France				1							1	1					1											1						1
11CEB6568SAL	S. I 4,12:i:-	2011	Pig - pork meat	France				1							1	1					1											1						1
11CEB93SAL	S. I 4,5,12:i:-	2010	Cattle - beaf	France				1							1	1					1											1						1
12CEB1033SAL	S. I 4,12:i:-	2012	Pig - pork meat	France				1							1	1					1											1						1
12CEB1657SAL	S. I 4,5,12:i:-	2012	Pig - pork meat	France				1							1	1					1											1						1
12CEB211SAL	S. Typhimurium	2011	Pig - pork meat	France				1							1	1					1											1									1
12CEB2472SAL	S. I 4,5,12:i:-	2012	Layers	France				1							1	1					1											1						1
12CEB2551SAL	S. I 4,5,12:i:-	2012	Pig - pork meat	France				1							1	1					1											1						1
12CEB4512SAL	S. I 4,12:i:-	2012	Pig	France				1							1	1					1											1						1
12CEB4594SAL	S. I 4,5,12:i:-	2012	Broilers	France				1
12CEB485SAL	S. I 4,5,12:i:-	2012	Pig - pork meat	France				1							1	1					1											1						1
12CEB4916SAL	S. I 4,5,12:i:-	2012	Broilers	France				1							1	1					1											1						1
12CEB70SAL	S. Typhimurium	2011	Other	France				1							1	1					1											1						1
13CEB432SAL	S. Typhimurium	2013	Pig	France				1																																1
13CEB808SAL	S. Typhimurium	2013	Cattle	France				1		1																		1											1
180911-18-6566	S. 4,12:i:-	2000	Pig	Germany				1							1	1					1											1						1
180911-18-6567	S. 4,12:i:-	2000	Pig - pork meat	Germany				1							1	1					1											1						1
180911-18-6569	S. 4,12:i:-	2002	Human	Germany				1	1	1	1				1	1					1								1			1	1		1			1							1
180911-18-6570	S. 4,12:i:-	2003	Human	Germany				1							1	1					1											1
180911-18-6571	S. 4,5,12:i:-	2003	Human	Germany				1
180911-18-6572	S. 4,5,12:i:-	2003	Human	Germany				1							1	1					1											1
180911-18-6573	S. 4,12:i:-	2003	Human	Germany				1							1	1					1											1						1
180911-18-6574	S. 4,5,12:i:-	2003	Human	Germany				1
180911-18-6575	S. 4,5,12:i:-	2004	Pig	Germany				1
180911-18-6576	S. 4,5,12:i:-	2004	Human	Germany				1							1	1					1											1						1
180911-18-6577	S. 4,12:i:-	2004	Human	Germany				1							1	1					1											1						1
180911-18-6579	S. 4,5,12:i:-	2006	Human	Germany				1							1	1					1											1						1
180911-18-6580	S. 4,5,12:i:-	2008	Human	Germany				1							1	1					1											1						1
180911-18-6581	S. 4,5,12:i:-	2009	Human	Germany				1							1	1					1											1						1
2001LSAL02105	S. I 4,12:i:-	2001	Pig - pork meat	France			1	1	1	1				1							1								1	1	1		1		1						1
2002LSAL00347	S. I 4,12:i:-	2002	Farm producing environment	France				1
2002LSAL10320	S. I 4,12:i:-	2002	Cattle	France			1	1	1	1				1							1								1	1	1		1		1						1
2003LSAL05838	S. I 4,12:i:-	2003	Pig	France				1		1																		1											1
2004LSAL04350	S. I 4,12:i:-	2004	Pig	France			1	1		1				1			1				1								1	1	1		1		1						1					1
2005LSAL00177	S. I 4,12:i:-	2005	Pig - pork meat	France			1	1	1	1											1								1	1	1		1		1						1
2005LSAL09168	S. I 4,12:i:-	2005	Feed producing environment	France			1	1	1	1				1							1								1	1	1		1		1						1
2006LSAL01890	S. I 4,12:i:-	2006	Farm producing environment - turkey	France				1							1	1					1											1						1
2006LSAL03172	S. I 4,12:i:-	2006	Fin fish	France				1	1	1											1								1	1	1		1		1						1
2007LSAL06045	S. I 4,12:i:-	2007	Other poultry - meat	France				1		1						1												1			1					1			1
2007LSAL07385	S. I 4,12:i:-	2007	Turkey - turkey meat	France				1	1	1					1	1					1								1			1	1					1
2008LSAL08547	S. I 4,5,12:i:-	2008	Farm producing environment - layers	France				1	1	1					1	1					1								1			1	1					1			1		1
2009LSAL02961	S. I 4,12:i:-	2009	Sheep - dairy product	France				1	1	1						1													1				1		1
2009LSAL04654	S. I 4,5,12:i:-	2009	Sheep - meat	France				1							1	1					1											1						1
2009LSAL09229	S. I 4,5,12:i:-	2009	Farm producing environment - poultry	France				1							1	1					1											1						1
2010LSAL00144	S. I 4,5,12:i:-	2009	Other	France				1							1	1					1											1						1
2010LSAL00169	S. I 4,12:i:-	2009	Cattle - beef	France				1							1	1					1											1						1
2013LSAL02233	S. I 4,5,12:i:-	2013	Pig - pork meat	France				1							1	1					1											1						1
2013LSAL03045	S. I 4,5,12:i:-	2013	Ecosystem	France				1							1	1					1											1						1
2013LSAL03823	S. I 4,5,12:i:-	2013	Ecosystem	France				1							1	1					1											1						1
2013LSAL04317	S. Typhimurium	2013	Pig - pork meat	France				1		1																		1											1
2013LSAL04650	S. I 4,12:i:-	2013	Cattle - beef	France				1							1	1					1											1						1
2014LSAL00330	S. I 4,5,12:i:-	2014	Ducks - duck meat	France				1							1	1					1											1						1
2014LSAL01907	S. I 4,5,12:i:-	2014	Pig - pork meat	France				1	1	1					1	1					1								1			1	1		1			1							1
2014LSAL02324	S. Typhimurium	2014	Turkey - turkey meat	France				1		1																		1											1
2014LSAL02850	S. I 4,5,12:i:-	2014	Broilers -chicken meat	France				1							1	1					1											1
2014LSAL03093	S. I 4,5,12:i:-	2014	Ecosystem	France				1
2014LSAL03156	S. I 4,5,12:i:-	2014	Pig - pork meat	France				1							1	1					1											1						1
2014LSAL04713	S. Typhimurium	2014	Pig - pork meat	France				1		1																		1											1
2014LSAL05090	S. Typhimurium	2014	Layers	France				1
ERR1540278	Monophasic Typhimurium	2013	ns	Denmark				1							1	1					1											1						1
ERR1540297	S. Typhimurium	2013	ns	Denmark				1
ERR1540346	Monophasic Typhimurium	2013	ns	Denmark				1							1	1					1											1						1
ERR1540417	S. Typhimurium	2014	ns	Denmark				1
ERR1540418	S. Typhimurium	2014	ns	Denmark				1							1	1																									1
ERR1540441	Monophasic Typhimurium	2014	ns	Denmark				1							1	1					1											1						1
ERR1540464	S. Typhimurium	2014	ns	Denmark				1													1
ERR1540476	Monophasic Typhimurium	2014	ns	Denmark				1
ERR1540508	Monophasic Typhimurium	2014	ns	Denmark				1													1																	1
ERR1744967	S. 4,12:i:-	2016	Pig	UK				1	1	1					1	1						1						1	1		1		1								1
ERR1744968	S. 4,12:i:-	2016	Pig	UK				1	1	1					1				1			1						1	1		1		1								1
ERR1744969	S. 4,12:i:-	2016	Pig	UK				1	1	1					1	1						1						1	1		1		1								1
ERR1744970	S. 4,12:i:-	2016	Pig	UK				1	1	1					1	1						1						1	1		1		1								1
ERR1744971	S. 4,12:i:-	2016	Pig	UK				1	1	1					1	1						1						1	1		1		1								1
ERR1744972	S. 4,12:i:-	2015	Pig	UK				1							1	1					1		1						1			1	1	1				1
ERR1843316	S. 4,12:i:-	2013	Human	Italy				1							1	1					1											1
ERR1843317	S. 4,12:i:-	2013	Human	Italy				1	1	1										1						1				1								1
ERR1843326	S. 4,12:i:-	2013	Human	Italy				1							1	1					1											1						1
ERR1843330	S. 4,12:i:-	2013	Human	Italy				1							1	1					1											1						1
ERR1843332	S. 4,12:i:-	2013	Human	Italy				1							1	1					1											1						1
ERR1843337	S. 4,12:i:-	2013	Human	Italy				1							1	1					1											1						1
ERR1917138	S. 4,12:i:-	2014	Human	Italy				1																						1	1										1
ERR1917141	S. 4,12:i:-	2014	Human	Italy				1							1	1					1											1						1
ERR1917154	S. 4,12:i:-	2014	Human	Italy				1																														1
ERR1917157	S. 4,12:i:-	2014	Human	Italy				1							1	1					1											1						1
ERR2003330	S. 4,5,12:i:-	2002	Pig	Germany				1							1	1					1											1						1
ERR2003331	S. 4,5,12:i:-	2002	Human	Germany				1							1	1					1											1						1
ERR2003332	S. 4,5,12:i:-	2003	Pig	Germany				1							1	1					1											1						1
ERR2003333	S. 4,5,12:i:-	2004	Pig	Germany				1
ERR2003334	S. 4,5,12:i:-	2004	Human	Germany				1							1	1					1											1						1
ERR2003335	S. 4,5:i:-	2005	Cattle	Germany				1							1	1					1											1						1
ERR2003336	S. Typhimurium	1997	Human	Germany				1							1	1					1											1									1
ERR2003339	S. Typhimurium	1997	Human	Germany				1							1	1					1											1									1
ERR2003340	S. Typhimurium	1997	Human	Germany				1							1	1					1											1									1
ERR2003341	S. Typhimurium	2004	Pig	Germany				1	1		1				1	1					1									1		1		1							1
ERR2174766	S. (1),4,12:i:-	2013	Layers	Germany				1							1	1					1											1						1
ERR2174767	S. (1),4,12:i:-	2013	Layers	Germany				1							1	1					1											1						1
ERR2174768	S. (1),4,12:i:-	2013	Layers	Germany				1							1	1					1											1						1
ERR2174769	S. (1),4,12:i:-	2013	Layers	Germany				1							1	1					1											1						1
ERR2174775	S. (1),4,12:i:-	2013	Broilers	Germany				1							1	1					1											1						1
ERR2174778	S. (1),4,5,12:i:-	2013	Pig	Germany				1							1	1					1											1						1
ERR2174779	S. (1),4,5,12:i:-	2013	Cattle	Germany				1							1						1											1						1
ERR2174782	S. (1),4,12:i:-	2014	Pig	Germany				1							1	1					1											1						1
ERR2174786	S. (1),4,12:i:-	2014	Pig	Germany				1							1	1					1											1						1
ERR2174788	S. (1),4,12:i:-	2014	Cattle	Germany				1							1						1											1						1
ERR2174790	S. (1),4,12:i:-	2014	Pig	Germany				1							1	1					1							1			1			1				1			1
ERR2174791	S. (1),4,5,12:i:-	2014	Pig	Germany				1							1	1					1											1
ERR2174793	S. (1),4,5,12:i:-	2014	Pig	Germany				1							1	1					1											1						1
ERR2174794	S. (1),4,5,12:i:-	2014	Pig - pork meat	Germany				1							1	1					1											1						1
ERR2174795	S. (1),4,12:i:-	2014	Pig	Germany				1							1	1					1											1						1
ERR2174800	S. (1),4,5,12:i:-	2014	Broilers	Germany				1							1	1					1											1						1
ERR2174801	S. (1),4,5,12:i:-	2014	Pig	Germany				1							1	1					1											1						1
ERR2174802	S. Typhimurium	2014	Cattle	Germany				1
ERR2174803	S. Typhimurium	2014	Cattle	Germany				1
ERR2174810	S. (1),4,12:i:-	2014	Pig	Germany				1							1	1					1											1						1
ERR2174811	S. (1),4,12:i:-	2014	Cattle	Germany				1							1	1					1											1						1
ERR2174812	S. (1),4,12:i:-	2014	Cattle	Germany				1							1	1					1											1						1
ERR2174813	S. (1),4,12:i:-	2014	Pig	Germany				1							1	1					1											1						1
ERR2174828	S. (1),4,12:i:-	2014	Cattle	Germany				1																														1
ERR2174829	S. (1),4,12:i:-	2014	Cattle	Germany				1																														1
ERR2174830	S. (1),4,12:i:-	2014	Cattle - beef	Germany				1							1	1					1											1						1
ERR2174831	S. (1),4,12:i:-	2014	Cattle - beef	Germany				1							1	1					1											1						1
ERR2174832	S. (1),4,12:i:-	2014	Cattle	Germany				1							1	1					1											1						1
ERR2174833	S. Typhimurium	2014	Pig - pork meat	Germany				1																						1
ERR2174834	S. Typhimurium	2014	Cattle	Germany				1
ERR2174850	S. (1),4,5,12:i:-	2015	Pig - pork meat	Germany				1								1					1										1					1		1
ERR2174851	S. (1),4,5,12:i:-	2015	Pig - pork meat	Germany				1							1	1					1							1			1										1			1
ERR2174852	S. (1),4,12:i:-	2015	Pig - pork meat	Germany				1							1	1					1											1						1
ERR2174853	S. Typhimurium	2015	Pig	Germany				1	1X2	1					1	1					1							1	1	1		1	1	1			1				1
ERR2174854	S. (1),4,5,12:i:-	2015	Pig	Germany				1	1						1	1					1									1		1		1				1			1
ERR2174855	S. (1),4,5,12:i:-	2015	Layers - sock swab	Germany				1							1	1					1											1
ERR2174856	S. (1),4,5,12:i:-	2015	Cattle - beef	Germany				1							1	1					1											1						1
ERR2174857	S. (1),4,12:i:-	2015	Pig	Germany				1																														1
ERR2174865	S. (1),4,12:i:-	2015	Layers	Germany				1							1	1					1											1						1
ERR2174866	S. (1),4,5,12:i:-	2015	Broilers - chicken meat	Germany				1							1	1					1											1						1
ERR2174867	S. (1),4,5,12:i:-	2015	Cattle	Germany				1							1	1					1											1						1
ERR2174892	S. Typhimurium	2015	Pig	Germany				1	1		1				1	1					1									1		1		1							1
ERR2174893	S. (1),4,5,12:i:-	2015	Cattle - beef	Germany				1							1	1					1											1						1
ERR2174894	S. (1),4,5,12:i:-	2015	Pig	Germany				1							1	1					1											1						1
ERR2174895	S. (1),4,5,12:i:-	2015	Layers	Germany				1
ERR2174896	S. (1),4,5,12:i:-	2015	Cattle	Germany				1							1	1					1											1						1
ERR2174897	S. Typhimurium	2015	Cattle - beef	Germany				1
ERR2174898	S. Typhimurium	2015	Pig - pork meat	Germany				1		1																		1											1
ERR2187916	Monophasic Typhimurium	2011	ns	Denmark				1							1	1		1			1			1			1	1			1										1
ERR2262538	S. I 4,5,12:i:-	2013	Ecosystem - water	France				1																														1
ERR2262544	S. I 4,5,12:i:-	2014	Ecosystem - water	France				1		1					1	1					1								1			1			1			1
ERR2262549	S. Typhimurium	2015	Ecosystem - water	France				1		1						1														1	1					1
ERR2382749	S. 4,12:i:-	2012	Human	Italy				1							1	1					1											1						1
ERR2382756	S. 4,12:i:-	2012	Human	Italy				1							1	1					1											1						1
ERR2382768	S. 4,12:i:-	2013	Pig	Italy				1							1	1					1											1						1
ERR2382770	S. 4,12:i:-	2013	Pig	Italy				1							1	1					1										1			1				1
ERR2382771	S. 4,12:i:-	2013	Pig - pork meat	Italy				1
ERR2382775	S. 4,12:i:-	2013	Pig - pork meat	Italy				1							1	1					1											1						1
ERR2382776	S. 4,12:i:-	2013	Pig	Italy				1							1	1					1											1						1
ERR2382785	S. 4,12:i:-	2014	Pig - pork meat	Italy				1							1	1					1											1						1
ERR2382790	S. 4,12:i:-	2014	Pig - pork meat	Italy				1							1	1					1											1						1
ERR2382792	S. 4,12:i:-	2014	Pig - pork meat	Italy				1							1	1					1											1						1
ERR2382798	S. 4,12:i:-	2014	Pig	Italy				1							1	1					1							1				1						1
ERR2382813	S. 4,12:i:-	2012	Human	Italy				1
ERR2382815	S. 4,12:i:-	2012	Human	Italy				1
ERR2382817	S. 4,12:i:-	2012	Human	Italy				1							1	1					1											1						1
ERR2382838	S. 4,12:i:-	2012	Pig - pork meat	Italy		1	1	1									1
ERR2382844	S. 4,12:i:-	2013	Pig - pork meat	Italy				1							1	1					1											1						1
ERR2404806	S. Typhimurium	2005	ns	Denmark				1		1																		1											1
ERR2404824	S. Typhimurium	2008	ns	Denmark				1							1	1															1										1
ERR2689725	S. (1),4,5,12:i:-	2016	Pig	Germany				1							1	1					1											1
ERR2689733	S. (1),4,5,12:i:-	2016	Pig - pork meat	Germany				1							1	1					1											1
ERR2689737	S. (1),4,12:i:-	2016	Pig	Germany				1							1	1					1											1						1
ERR2689739	S. (1),4,5,12:i:-	2016	Cattle	Germany				1							1	1					1											1						1
ERR2689740	S. (1),4,5,12:i:-	2016	Cattle	Germany				1							1	1					1											1						1
ERR2689742	S. (1),4,12:i:-	2016	Layers	Germany				1							1	1					1											1						1
ERR2849887	S. Typhimurium	2004	ns	Denmark				1							1	1															1										1
ERR2849888	S. Typhimurium	2017	ns	Denmark				1
ERR2849889	S. Typhimurium	2010	ns	Denmark				1
ERR2849890	Monophasic Typhimurium	2008	ns	Denmark				1							1	1					1											1						1
ERR2849891	Monophasic Typhimurium	2010	ns	Denmark				1							1	1					1											1						1
ERR2849892	Monophasic Typhimurium	2006	ns	Denmark				1							1	1					1											1						1
ERR2849893	Monophasic Typhimurium	2006	ns	Denmark				1							1	1					1											1						1
ERR2849894	Monophasic Typhimurium	2018	ns	Denmark				1							1	1					1											1						1
ERR2849895	Monophasic Typhimurium	2007	ns	Denmark				1							1	1					1											1						1
ERR2849896	Monophasic Typhimurium	2008	ns	Denmark				1
ERR2849897	S. Typhimurium	2014	ns	Denmark	1			1							1	1					1									1		1		1				1									1	1
ERR2849898	Monophasic Typhimurium	2008	ns	Denmark				1
ERR2849899	Monophasic Typhimurium	2010	ns	Denmark				1							1	1					1											1						1
ERR2849900	Monophasic Typhimurium	2009	ns	Denmark				1							1	1					1											1						1
ERR2849901	Monophasic Typhimurium	2007	ns	Denmark				1							1	1																1						1
ERR2849902	Monophasic Typhimurium	2008	ns	Denmark				1							1	1					1											1						1
ERR2849903	Monophasic Typhimurium	2018	ns	Denmark				1																														1
ERR2849904	Monophasic Typhimurium	2006	ns	Denmark				1							1	1					1											1
ERR2849905	Monophasic Typhimurium	2010	ns	Denmark				1							1	1					1											1						1
ERR2849906	Monophasic Typhimurium	2017	ns	Denmark				1							1	1					1											1						1
ERR2849907	Monophasic Typhimurium	2005	ns	Denmark				1
ERR2849908	Monophasic Typhimurium	2007	ns	Denmark				1																														1
ERR2849909	Monophasic Typhimurium	2006	ns	Denmark				1							1	1																1						1
ERR2849910	S. Typhimurium	2003	ns	Denmark				1							1	1					1											1
ERR2849911	Monophasic Typhimurium	2009	ns	Denmark				1							1	1					1											1						1
ERR2849912	Monophasic Typhimurium(O5-)	2017	ns	Denmark				1							1	1					1											1						1
ERR2849913	Monophasic Typhimurium	2017	ns	Denmark				1							1	1																1						1
ERR2849914	S. Typhimurium	2005	ns	Denmark				1							1	1																1						1
ERR2849916	Monophasic Typhimurium	2018	ns	Denmark				1							1	1					1											1						1
ERR2849917	Monophasic Typhimurium	2017	ns	Denmark				1					1			1	1				1				1					1		1						1											1
ERR2849918	Monophasic Typhimurium	2018	ns	Denmark				1							1	1					1											1						1
ERR2849919	S. Typhimurium(O5-)	2016	ns	Denmark				1							1	1					1											1						1
ERR2849920	Monophasic Typhimurium(O5-)	2018	ns	Denmark				1							1	1					1											1						1
ERR2849921	Monophasic Typhimurium	2018	ns	Denmark				1							1	1					1											1						1
ERR2849922	Monophasic Typhimurium	2006	ns	Denmark				1							1	1					1											1						1
ERR2849923	Monophasic Typhimurium	2009	ns	Denmark				1							1	1					1											1						1
ERR2849924	S. Typhimurium	2002	ns	Denmark				1
ERR2849925	Monophasic Typhimurium	2017	ns	Denmark				1							1	1					1											1						1
ERR2849926	Monophasic Typhimurium	2017	ns	Denmark				1													1																	1
ERR2849927	Monophasic Typhimurium	2018	ns	Denmark				1													1																	1
ERR2849929	S. Typhimurium	2018	ns	Denmark				1
ERR2849930	Monophasic Typhimurium	2016	ns	Denmark				1
ERR2849931	S. Typhimurium	2016	ns	Denmark				1							1	1															1										1
ERR2849932	S. Typhimurium	2018	ns	Denmark				1							1	1					1								1				1		1						1
ERR2849933	S. Typhimurium(O5-)	2017	ns	Denmark				1
ERR2849934	S. Typhimurium(O5-)	2017	ns	Denmark				1							1	1					1											1									1
ERR2849935	S. Typhimurium	2017	ns	Denmark				1
ERR2849936	S. Typhimurium	2009	ns	Denmark				1
ERR2849937	S. Typhimurium	2014	ns	Denmark				1
ERR2849938	Monophasic Typhimurium	2015	ns	Denmark				1							1	1					1											1						1
ERR2849939	Monophasic Typhimurium	2015	ns	Denmark				1																														1
ERR2849940	Monophasic Typhimurium	2015	ns	Denmark				1													1																	1
ERR2849941	Monophasic Typhimurium	2015	ns	Denmark				1							1	1					1											1						1
ERR2849942	Monophasic Typhimurium	2015	ns	Denmark				1							1	1					1											1						1
ERR2849943	Monophasic Typhimurium	2012	ns	Denmark				1							1	1					1											1						1
H07_166_0082	S. 4,5,12:i:-	2007	Human	UK				1							1	1					1											1						1
H07_230_0280	S. 4,5,12:i:-	2007	Horse	UK				1							1	1					1											1						1
H07_276_0382	S. 4,5,12:i:-	2007	Human	UK				1							1	1					1											1						1
H100120548	S. 4,5,12:i:-	2010	Human	UK				1
H100800267	S. 4,5,12:i:-	2010	Human	UK				1							1	1					1											1						1
H101020440	S. 4,12:i:-	2010	Human	UK				1																														1
L00010-05	S. Typhimurium	2005	Cattle	UK				1
L00096-14	S. Typhimurium	2014	Horse	UK				1																																1
L00211-12	S. 4,12:i:-	2012	Horse	UK				1							1	1					1											1						1
L00248-12	S. 4,12:i:-	2012	Horse	UK				1							1	1					1											1
L00313-12	S. Typhimurium	2012	Pig	UK				1		1																		1											1
L00433-10	S. Typhimurium	2010	Sheep	UK				1		1																		1											1
L00938-09	S. 4,12:i:-	2009	Pig	UK				1							1	1					1													1				1
L01066-08	S. Typhimurium	2008	Pig	UK				1							1	1					1											1						1
L01204-11	S. 4,12:i:-	2011	Pig	UK		1	1	1	1						1	1					1									1		1		1				1
L01469-09	S. Typhimurium	2009	Pig	UK				1							1	1					1											1						1
L01672-18	S. Typhimurium	2018	Pig	UK		1	1	1	1	1	1	1			1	1					1								1	1	1		1		1			1			1
L01673-18	S. 4,12:i:-	2018	Other	UK				1																														1
L01730-06	S. 4,5,12:i:-	2006	Pig	UK				1							1	1					1											1						1
L01930-13	S. 4,5,12:i:-	2013	Pig	UK				1		1																		1		1									1
S00046-07	S. Typhimurium	2007	Dog	UK				1
S00046-98	S. Typhimurium	1998	Turkey	UK				1		1	1				1	1					1							1				1							1		1
S00065-06	S. 4,12:i:-	2006	Cattle	UK				1							1	1					1											1						1
S00578-10	S. Typhimurium	2010	Pig	UK				1								1					1										1					1					1
S00959-16	S. Typhimurium	2016	Horse	UK				1
S01190-06	S. Typhimurium	2006	Cat	UK				1
S01327-93	S. Typhimurium	1993	Pig	UK				1																														1
S01399-18	S. Typhimurium	2018	Broilers	UK				1
S01569-10	S. 4,5,12:i:-	2010	Pig	UK				1
S01668-11	S. 4,12:i:-	2011	Cattle	UK				1							1	1					1											1
S01861-18	S. 4,12:i:-	2018	Other poultry	UK				1							1	1					1											1						1
S02113-13	S. Typhimurium	2013	Cattle	UK				1		1																		1											1
S02333-14	S. Typhimurium	2014	Cattle	UK				1		1																		1											1
S02810-09	S. Typhimurium	2009	Cattle	UK				1		1																		1											1
S03113-10	S. 4,5,12:i:-	2010	Pig	UK				1							1	1					1											1						1
S03371-07	S. 4,5,12:i:-	2007	Pig	UK				1							1	1					1											1						1
S0344408	S. 4,5,12:i:-	2008	Sheep	UK				1							1	1					1											1						1
S03445-08	S. 4,5,12:i:-	2008	Sheep	UK				1							1	1					1											1						1
S03447-05	S. 4,12:i:-	2005	Horse	UK				1							1	1					1											1						1				1
S03732-17	S. 4,5,12:i:-	2017	ns	UK				1							1	1					1											1						1
S03803-12	S. Typhimurium	2012	Horse	UK				1																																1
S04686-04	S. Typhimurium	2004	Pig	UK				1		1							1				1								1				1		1
S04698-09	S. 4,12:i:-	2009	Cattle	UK				1							1	1					1											1						1
S04868-15	S. Typhimurium	2015	Pig	UK				1		1					1	1	1				1								1		1		1		1						1
S05259-15	S. Typhimurium	2015	Horse	UK				1
S12046-92	S. Typhimurium	1992	Cattle	UK				1																														1
STY50	S. 4,12:i:-	2014	Human	Italy				1							1	1					1											1						1
[truncated: 8 more columns]
